# Supplementary material for: Modeling of ACE2 and antibodies bound to SARS-CoV-2 provides insights into infectivity and immune evasion
Source: JCI Insight. 2023 Jul 10;8(13):e168296. doi: 10.1172/jci.insight.168296 (PMC10371346; doi:10.1172/jci.insight.168296)
Supplement: Supporting data values [file jciinsight-8-168296-s241.xlsx]

## Sheet: 3D, 5H
variant	class	pdb	antibody	heat	339	371	373	375	376	405	408	417	440	452	446	477	478	484	486	493	496	498	501	505	++++	+++	++	+	*	n	-	--	---	----
ba1	ACE2	6M0J	1	0.125								++++				-				--	*	-	---	+	1	0	0	1	1	8	2	1	1	0
ba1	ACE2	7BH9	1	-0.375								++++			++	--				----	-	--	----	++++	2	0	1	0	0	7	1	2	0	2
ba1	ACE2	7EKC	1	0.125								++++			+	-				*			----	+	1	0	0	2	1	9	1	0	0	1
ba1	ACE2	7EKF	1	0.375								++++				--				+++	+		----		1	1	0	1	0	10	0	1	0	1
ba1	ACE2	7EKG	1	0								++++				--				+++	-	--	----	+	1	1	0	1	0	8	1	2	0	1
ba1	ACE2	7NXC	1	-0.5								++			+++	-				*	-	-	----	+	0	1	1	1	1	7	3	0	0	1
ba1	ACE2	7V89	1	-0.375								++			+	-				*	--		---	+	0	0	1	2	1	8	1	1	1	0
ba1	ACE2	7V89	2	-0.125								++			+			++		-	+	--	---		0	0	2	2	0	8	1	1	1	0
ba1	ACE2	7V89	3	-0.5								++				-		-		+	-	-	---	+	0	0	1	2	0	7	4	0	1	0
ba1	1	6XC2	1	2.375								++				-		+		++	+	++	+++	++++	1	1	3	2	0	7	1	0	0	0
ba1	1	6XC2	2	1.625								++						+		++	+		-	++++	1	0	2	2	0	9	1	0	0	0
ba1	1	6XC3	1	2.125								++++						+		+++	*	--	--	++++	2	1	0	1	1	8	0	2	0	0
ba1	1	6XC4	1	0								++						+		+				---	0	0	1	2	0	11	0	0	1	0
ba1	1	6XC4	2	0.125								+												*	0	0	0	1	1	13	0	0	0	0
ba1	1	6XC7	1	0.375								++								+	-		*	+	0	0	1	2	1	10	1	0	0	0
ba1	1	6XCM	1	1.125								+				-						++	-	++++	1	0	1	1	0	10	2	0	0	0
ba1	1	6XCM	2	1								+++								--	++			+++	0	2	1	0	0	11	0	1	0	0
ba1	1	6XCN	1	0.75								+++								-		+		++	0	1	1	1	0	11	1	0	0	0
ba1	1	6XCN	2	1								+++				++					-	+	--	+++	0	2	1	1	0	9	1	1	0	0
ba1	1	6XCN	3	1.5								++++								*		+	-	+++	1	1	0	1	1	10	1	0	0	0
ba1	1	6XDG	1	1.25								++++				+	-	++		*					1	0	1	1	1	10	1	0	0	0
ba1	1	6XE1	1	0.375								++++									-		----	+++	1	1	0	0	0	11	1	0	0	1
ba1	1	7B14	1	0.75								++++			-		---	+		--		+++			1	1	0	1	0	9	1	1	1	0
ba1	1	7B3O	1	2.625								++++						+			++	+++	--	++++	2	1	1	1	0	9	0	1	0	0
ba1	1	7BEN	2	0.125												-	+	+							0	0	0	2	0	12	1	0	0	0
ba1	1	7BEN	3	0												-	+	++		--					0	0	1	1	0	11	1	1	0	0
ba1	1	7BZ5	1	2.125								++++								-	+	++	-	++++	2	0	1	1	0	9	2	0	0	0
ba1	1	7C01	1	1.75								++++								+++				++	1	1	1	0	0	12	0	0	0	0
ba1	1	7C01	2	1.75								++++								++++			-	-	2	0	0	0	0	11	2	0	0	0
ba1	1	7CDI	1	1.125								+				-				+++	-		--	++++	1	1	0	1	0	9	2	1	0	0
ba1	1	7CH4	1	2.75								+++				-				++++	+	+++	--	++++	2	2	0	1	0	8	1	1	0	0
ba1	1	7CHF	2	0.125								+++					----			+	++	++	--	++	0	1	3	1	0	8	0	1	0	1
ba1	1	7CHO	1	0.125								++								--				+	0	0	1	1	0	12	0	1	0	0
ba1	1	7CHO	2	-0.25								*				-	--			-			--	+++	0	1	0	0	1	9	2	2	0	0
ba1	1	7CHP	1	2.25								+++								+		+++	+	++++	1	2	0	2	0	10	0	0	0	0
ba1	1	7CHS	1	2								++++									+		-	++++	2	0	0	1	0	11	1	0	0	0
ba1	1	7CJF	1	1.125								++++				-				--	+	*	-	+++	1	1	0	1	1	8	2	1	0	0
ba1	1	7CZQ	1	1.375								+++				+				+++			--	+++	0	3	0	1	0	10	0	1	0	0
ba1	1	7CZQ	2	2.125								++++								+++		+	---	++++	2	1	0	1	0	10	0	0	1	0
ba1	1	7CZR	1	0								+++					-			---	-	*	--	+++	0	2	0	0	1	8	2	1	1	0
ba1	1	7CZR	2	0.5								++				-				--	--	+	--	++++	1	0	1	1	0	8	1	3	0	0
ba1	1	7CZS	1	0.25								++				-	-			---	--	+	-	++++	1	0	1	1	0	7	3	1	1	0
ba1	1	7CZS	2	1.25								++++				-	-			--	-	*	-	++++	2	0	0	0	1	7	4	1	0	0
ba1	1	7CZS	3	-0.125								++				+	--			---	-	*	-	+++	0	1	1	1	1	7	2	1	1	0
ba1	1	7D0C	1	-0.625								++				-				*	---	-	--	+	0	0	1	1	1	8	2	1	1	0
ba1	1	7D0C	2	0.25								+++				-				++	--	+	--	*	0	1	1	1	1	8	1	2	0	0
ba1	1	7E5Y	1	-0.125								+					++			-		-	---	++	0	0	2	1	0	9	2	0	1	0
ba1	1	7E5Y	2	-0.625								+++								----			-		0	1	0	0	0	12	1	0	0	1
ba1	1	7E8M	1	-0.125																++++	--	-	----	++	1	0	1	0	0	10	1	1	0	1
ba1	1	7EY0	1	0.75								++++				-	---			*			-	+++	1	1	0	0	1	9	2	0	1	0
ba1	1	7JMO	1	0.125								++								++++	-		----	*	1	0	1	0	1	10	1	0	0	1
ba1	1	7K45	1	1												+	+++	+		++					0	1	1	2	0	11	0	0	0	0
ba1	1	7K4N	1	0.875												+	+++	+		+					0	1	0	3	0	11	0	0	0	0
ba1	1	7K4N	2	0.875												+	+++	+		+					0	1	0	3	0	11	0	0	0	0
ba1	1	7K4N	3	0.875												+	+++	+		+					0	1	0	3	0	11	0	0	0	0
ba1	1	7K8M	1	0.75								+++				-	-			+			++	+	0	1	1	2	0	9	2	0	0	0
ba1	1	7KFV	1	2.625								++++								+++	++	+	--	++++	2	1	1	1	0	9	0	1	0	0
ba1	1	7KFV	2	4								++++								++++	++++	*	*	++++	4	0	0	0	2	9	0	0	0	0
ba1	1	7KFV	3	3.875								++++						+		++++	++++	-	-	++++	4	0	0	1	0	8	2	0	0	0
ba1	1	7KFW	1	3								++++						+		++++	++	-	--	++++	3	0	1	1	0	8	1	1	0	0
ba1	1	7KFW	2	0.875								+++	*					-		++	+		*	+	0	1	1	2	2	8	1	0	0	0
ba1	1	7KFW	3	2.375								++++								++++	--	+	*	+++	2	1	0	1	1	9	0	1	0	0
ba1	1	7KFX	1	2.875								++++								++++	++	++	-	+++	2	1	2	0	0	9	1	0	0	0
ba1	1	7KFY	1	1.875								++++						+		++++	*	--	----	++++	3	0	0	1	1	8	0	1	0	1
ba1	1	7KMH	1	1.125								+++											+	+++	0	2	0	1	0	12	0	0	0	0
ba1	1	7KMI	1	0.875								+++									+	++	--	++	0	1	2	1	0	10	0	1	0	0
ba1	1	7KN5	1	0.375								++			+		--	--		---		++++			1	0	1	1	0	9	0	2	1	0
ba1	1	7KN5	4	1.625								++++			+		--	+		--	-	++++			2	0	0	2	0	8	1	2	0	0
ba1	1	7KN6	1	0.375								+										+		+	0	0	0	3	0	12	0	0	0	0
ba1	1	7KN7	1	0.375								++								+					0	0	1	1	0	13	0	0	0	0
ba1	1	7KQE	1	0.25		+++	--																		0	1	0	0	0	13	0	1	0	0
ba1	1	7KQE	2	0.125		++	--	+																	0	0	1	1	0	12	0	1	0	0
ba1	1	7KQE	3	0.375		+++	--	+																	0	1	0	1	0	12	0	1	0	0
ba1	1	7KS9	1	1.75								++++				-	----			*	++++	++	+	+++	2	1	1	1	1	7	1	0	0	1
ba1	1	7KSG	1	0.125								+++					---	+		---		+++			0	2	0	1	0	10	0	0	2	0
ba1	1	7KSG	2	-0.125								++			-		---	++		*		+	-		0	0	2	1	1	8	2	0	1	0
ba1	1	7KSG	3	-0.5								+					---	++		-		++	---		0	0	2	1	0	9	1	0	2	0
ba1	1	7LRS	1	0.25												*	+	+							0	0	0	2	1	12	0	0	0	0
ba1	1	7LRT	1	0.125												+	+	+		--					0	0	0	3	0	11	0	1	0	0
ba1	1	7LRT	2	-0.375												+	-	+		--			-	-	0	0	0	2	0	9	3	1	0	0
ba1	1	7LRT	3	-0.125												+	+	+		---					0	0	0	3	0	11	0	0	1	0
ba1	1	7M6D	2	0.875								+++				-				--	-	+	--	++++	1	1	0	1	0	8	2	2	0	0
ba1	1	7M6F	1	-0.375														-		++			----	+++	0	1	1	0	0	11	1	0	0	1
ba1	1	7M6F	2	-0.375								+				-				+			---	*	0	0	0	2	1	10	1	0	1	0
ba1	1	7M7B	1	0		+	--	+																	0	0	0	2	0	12	0	1	0	0
ba1	1	7MLZ	1	0.625												++	++			+					0	0	2	1	0	12	0	0	0	0
ba1	1	7MM0	1	0.75								+				++	+++	-							0	1	1	1	0	11	1	0	0	0
ba1	1	7MZI	1	0								+++				----		+		+				++	0	1	1	2	0	10	0	0	0	1
ba1	1	7MZJ	1	0								++				---	-	+		*				++	0	0	2	1	1	9	1	0	1	0
ba1	1	7MZJ	3	0.625								++				--	-	+		+++				+	0	1	1	2	0	9	1	1	0	0
ba1	1	7MZK	2	-0.625								+				--	--	+		---				+	0	0	0	3	0	9	0	2	1	0
ba1	1	7MZK	3	0.125								++				---		+		--				+++	0	1	1	1	0	10	0	1	1	0
ba1	1	7ND3	1	1.875								++++								+	++	*	*	+++	1	1	1	1	2	9	0	0	0	0
ba1	1	7ND6	1	2.625								++++								+	*	+++	*	++++	2	1	0	1	2	9	0	0	0	0
ba1	1	7NX6	2	0.875								++++								-			----	++++	2	0	0	0	0	11	1	0	0	1
ba1	1	7NX7	2	-0.125								+								--			----	++++	1	0	0	1	0	11	0	1	0	1
ba1	1	7NX8	2	0								+								-			----	++++	1	0	0	1	0	11	1	0	0	1
ba1	1	7NX9	1	-0.125								++								--	-		----	++++	1	0	1	0	0	10	1	1	0	1
ba1	1	7NXA	1	0.5								+								-			---	++++	1	0	0	1	0	11	1	0	1	0
ba1	1	7NXB	1	-0.375								+								--	--		----	++++	1	0	0	1	0	10	0	2	0	1
ba1	1	7OR9	2	-0.25																--			----	++++	1	0	0	0	0	12	0	1	0	1
ba1	1	7ORA	1	0.25													++	++		--					0	0	2	0	0	12	0	1	0	0
ba1	1	7ORA	4	0.375													+++	+		--					0	1	0	1	0	12	0	1	0	0
ba1	1	7ORB	1	0.125													*	++		-					0	0	1	0	1	12	1	0	0	0
ba1	1	7ORB	4	0.25												-	++	++		-					0	0	2	0	0	11	2	0	0	0
ba1	1	7P40	1	1.25												+++	+	+++						+	0	2	0	2	0	11	0	0	0	0
ba1	1	7P40	2	0.75												++++	--	*							1	0	0	0	1	12	0	1	0	0
ba1	1	7P40	3	0.5								+				++	+	+		-					0	0	1	3	0	10	1	0	0	0
ba1	1	7PHG	1	0.625												*	+++	+		-				+	0	1	0	2	1	10	1	0	0	0
ba1	1	7R6X	3	0.375												+	+++			--					0	1	0	1	0	12	0	1	0	0
ba1	2	6XKQ	1	2.625											++	++	++	++++		++++	--	+	--	++	2	0	4	1	0	6	0	2	0	0
ba1	2	6YZ5	1	0.75														++		+++					0	1	1	0	0	13	0	0	0	0
ba1	2	6YZ7	3	0.75														++		+++					0	1	1	0	0	13	0	0	0	0
ba1	2	6YZ7	4	1.5														+++		++++					1	1	0	0	0	13	0	0	0	0
ba1	2	6Z2M	2	1											-			+		++++					1	0	0	1	0	12	1	0	0	0
ba1	2	6Z2M	4	1.5														+++		++++					1	1	0	0	0	13	0	0	0	0
ba1	2	6Z43	1	1.125														+		++++					1	0	0	1	0	13	0	0	0	0
ba1	2	6Z43	2	1.25														++		++++					1	0	1	0	0	13	0	0	0	0
ba1	2	6Z43	3	1														*		++++					1	0	0	0	1	13	0	0	0	0
ba1	2	6ZBP	1	1														+++		+++					0	2	0	0	0	13	0	0	0	0
ba1	2	6ZCZ	1	0.75														++		+++					0	1	1	0	0	13	0	0	0	0
ba1	2	6ZH9	2	0.5														++		++					0	0	2	0	0	13	0	0	0	0
ba1	2	6ZHD	1	0.625														+		+++					0	1	0	1	0	13	0	0	0	0
ba1	2	6ZHD	2	0.75														++		+++					0	1	1	0	0	13	0	0	0	0
ba1	2	6ZHD	3	1.125														+		++++					1	0	0	1	0	13	0	0	0	0
ba1	2	6ZXN	1	-0.25														--							0	0	0	0	0	14	0	1	0	0
ba1	2	6ZXN	2	-0.125											-			+		-					0	0	0	1	0	12	2	0	0	0
ba1	2	6ZXN	3	0														*							0	0	0	0	1	14	0	0	0	0
ba1	2	7A25	1	0.125														++				-			0	0	1	0	0	13	1	0	0	0
ba1	2	7A25	2	-0.625											-			+++				----			0	1	0	0	0	12	1	0	0	1
ba1	2	7A25	3	0											+			+				--			0	0	0	2	0	12	0	1	0	0
ba1	2	7A29	1	0.25											++			+				-			0	0	1	1	0	12	1	0	0	0
ba1	2	7A29	2	0											++			+		+		---			0	0	1	2	0	11	0	0	1	0
ba1	2	7A29	3	-0.5											--							--			0	0	0	0	0	13	0	2	0	0
ba1	2	7C8V	1	1.125								++			+			++			++	+++	---	++	0	1	4	1	0	8	0	0	1	0
ba1	2	7C8W	1	-0.875								++++					---	-			-	----	-		1	0	0	0	0	9	3	0	1	1
ba1	2	7CAN	1	0.375								++++					---	--		++	-	--		++	1	0	2	0	0	8	1	2	1	0
ba1	2	7CDJ	1	0												-	+	*		*	-	+			0	0	0	2	2	9	2	0	0	0
ba1	2	7CHC	2	0.75														++++				--			1	0	0	0	0	13	0	1	0	0
ba1	2	7CHE	2	1														++++							1	0	0	0	0	14	0	0	0	0
ba1	2	7CHF	1	1														++++							1	0	0	0	0	14	0	0	0	0
ba1	2	7CHH	1	-0.5													--	++				---			0	0	1	0	0	12	0	1	1	0
ba1	2	7CHH	2	-0.125											--			+							0	0	0	1	0	13	0	1	0	0
ba1	2	7CHH	3	0.25														++							0	0	1	0	0	14	0	0	0	0
ba1	2	7CM4	1	-0.125								+			-			+		-		-			0	0	0	2	0	10	3	0	0	0
ba1	2	7CWL	1	0.375											+		--	++		++					0	0	2	1	0	11	0	1	0	0
ba1	2	7CWL	2	0.125											*		-	++		*					0	0	1	0	2	11	1	0	0	0
ba1	2	7CWL	3	0.375											+		--	+++		*					0	1	0	1	1	11	0	1	0	0
ba1	2	7CWM	1	0.125													--	+++		-					0	1	0	0	0	12	1	1	0	0
ba1	2	7CWM	2	0.125											*		--	++		+					0	0	1	1	1	11	0	1	0	0
ba1	2	7CWM	3	0.5											-		-	+++		++					0	1	1	0	0	11	2	0	0	0
ba1	2	7CWN	1	0.5											*		--	+++		++					0	1	1	0	1	11	0	1	0	0
ba1	2	7CWN	3	0.125													--	+++		-					0	1	0	0	0	12	1	1	0	0
ba1	2	7CWN	6	-0.125													--	++		-					0	0	1	0	0	12	1	1	0	0
ba1	2	7CWO	1	0.125											-		--	+++		*					0	1	0	0	1	11	1	1	0	0
ba1	2	7CWT	2	0.625											-							++	*	+++	0	1	1	0	1	11	1	0	0	0
ba1	2	7CWT	4	-0.125									*									++	---	+	0	0	1	1	1	11	0	0	1	0
ba1	2	7CWT	5	0.25											--						-	++	-	+++	0	1	1	0	0	10	2	1	0	0
ba1	2	7CWU	2	0.375											+		--	+++		*					0	1	0	1	1	11	0	1	0	0
ba1	2	7CWU	4	-0.375											--		--	++		-					0	0	1	0	0	11	1	2	0	0
ba1	2	7CWU	6	-0.875											-		--			---					0	0	0	0	0	12	1	1	1	0
ba1	2	7CYH	1	0.375											*						+	++++	----	++	1	0	1	1	1	10	0	0	0	1
ba1	2	7CYP	1	0.25									--		+							++	-	++	0	0	2	1	0	10	1	1	0	0
ba1	2	7CYP	2	0.75									+									+++	-	++	0	1	1	1	0	11	1	0	0	0
ba1	2	7CYP	3	0.375									++									+	-	+	0	0	1	2	0	11	1	0	0	0
ba1	2	7CZP	1	2								+++								+	-		+++	++++	1	2	0	1	0	10	1	0	0	0
ba1	2	7CZP	2	2.5								++++								+	+		++	++++	2	0	1	2	0	10	0	0	0	0
ba1	2	7CZT	1	-0.5								*			-						-	--	---	+++	0	1	0	0	1	9	2	1	1	0
ba1	2	7CZT	2	-0.25								++				+				++	-	--	----	+++	0	1	2	1	0	8	1	1	0	1
ba1	2	7CZU	1	0.5								++++				+				----	+			++	1	0	1	2	0	10	0	0	0	1
ba1	2	7CZU	2	1.5								+++				+				---	+	++		++++	1	1	1	2	0	9	0	0	1	0
ba1	2	7CZV	1	1.375								+++								---	+	++		++++	1	1	1	1	0	10	0	0	1	0
ba1	2	7CZV	2	1.75								++++								-	++	+		+++	1	1	1	1	0	10	1	0	0	0
ba1	2	7CZV	3	1.625								++++						+		---	+	*	-	++++	2	0	0	2	1	8	1	0	1	0
ba1	2	7CZX	1	0.5											--			++		+++	-	+			0	1	1	1	0	10	1	1	0	0
ba1	2	7CZX	2	0.5											--		-	+++		+		++			0	1	1	1	0	10	1	1	0	0
ba1	2	7CZX	3	0.375											--			+++		+	-	+			0	1	0	2	0	10	1	1	0	0
ba1	2	7CZY	1	0.25												*		++		*		-		+	0	0	1	1	2	10	1	0	0	0
ba1	2	7CZY	2	0.25											-	-	++	++		+		-		*	0	0	2	1	1	8	3	0	0	0
ba1	2	7CZZ	1	-0.125												--		++		-		-		+	0	0	1	1	0	10	2	1	0	0
ba1	2	7CZZ	2	-0.25												*	-	+		--		-		+	0	0	0	2	1	9	2	1	0	0
ba1	2	7CZZ	3	0.25												+	*	++		-		-		+	0	0	1	2	1	9	2	0	0	0
ba1	2	7D0B	1	0.875								+++					-	+++							0	2	0	0	0	12	1	0	0	0
ba1	2	7D0D	1	1								+++					-	+++		+					0	2	0	1	0	11	1	0	0	0
ba1	2	7D0D	2	1.25								++++				+	--	+++		-					1	1	0	1	0	10	1	1	0	0
ba1	2	7D30	1	-0.125								++++					----	*		*	--	-	--	+++	1	1	0	0	2	7	1	2	0	1
ba1	2	7D30	2	-0.125			-																		0	0	0	0	0	14	1	0	0	0
ba1	2	7DCC	1	0.25			-	++				-												++	0	0	2	0	0	11	2	0	0	0
ba1	2	7DCC	2	-0.5			--	--															-	+	0	0	0	1	0	11	1	2	0	0
ba1	2	7DCC	3	0.125								-												++	0	0	1	0	0	13	1	0	0	0
ba1	2	7DCX	1	-0.5			--	--															-	+	0	0	0	1	0	11	1	2	0	0
ba1	2	7DCX	2	-1.75		----	---	--					*												0	0	0	0	1	11	0	1	1	1
ba1	2	7DCX	3	-0.625			-	--				--													0	0	0	0	0	12	1	2	0	0
ba1	2	7DD2	1	-0.125			-	-																+	0	0	0	1	0	12	2	0	0	0
ba1	2	7DD2	2	0.125			-					+												+	0	0	0	2	0	12	1	0	0	0
ba1	2	7DD8	1	-0.125			-	*								--							*	++	0	0	1	0	2	10	1	1	0	0
ba1	2	7DJZ	1	0								++++			----		--	++							1	0	1	0	0	11	0	1	0	1
ba1	2	7DK0	1	1.25											-			+++		++++		-			1	1	0	0	0	11	2	0	0	0
ba1	2	7DK4	1	1								++			-			++		+++	--	++		+	0	1	3	1	0	8	1	1	0	0
ba1	2	7DK4	2	0.375											--		-	++		+	-		++	++	0	0	3	1	0	8	2	1	0	0
ba1	2	7DK4	3	2.125								+++					-	+++		++++				++	1	2	1	0	0	10	1	0	0	0
ba1	2	7DK5	1	0											-			++		++	+	+	---	-	0	0	2	2	0	8	2	0	1	0
ba1	2	7DK6	1	0.375								++			+		-	+		-	+		-	+	0	0	1	4	0	7	3	0	0	0
ba1	2	7DK6	2	1.125											--		-	+		+++	--	*	+	++++	1	1	0	2	1	7	1	2	0	0
ba1	2	7DK7	1	0.125								*				+		*		+	-	+	--	+	0	0	0	4	2	7	1	1	0	0
ba1	2	7DK7	2	0.375											-		-	+		-	+	++	*	++	0	0	2	2	1	7	3	0	0	0
ba1	2	7DK7	3	-0.625											--			-		--		+++	---		0	1	0	0	0	10	1	2	1	0
ba1	2	7E23	1	0.625													-	++		+++					0	1	1	0	0	12	1	0	0	0
ba1	2	7E3K	1	1.5												+++	+++	+++		*					0	3	0	0	1	11	0	0	0	0
ba1	2	7E3K	2	0.5												*	++	++							0	0	2	0	1	12	0	0	0	0
ba1	2	7E3K	3	1												+++	++	++							0	1	2	0	0	12	0	0	0	0
ba1	2	7E3L	1	0.25													++++	++		----					1	0	1	0	0	12	0	0	0	1
ba1	2	7E3L	2	0.125													+++	+		---					0	1	0	1	0	12	0	0	1	0
ba1	2	7E3L	3	-0.125													++	+		---					0	0	1	1	0	12	0	0	1	0
ba1	2	7E5R	3	0.5											-		-	++++		--					1	0	0	0	0	11	2	1	0	0
ba1	2	7E5R	6	0.5														+++		*					0	1	0	0	1	13	0	0	0	0
ba1	2	7E5R	8	0.875											+			++++		-		-			1	0	0	1	0	11	2	0	0	0
ba1	2	7E5S	1	0.125									-		-						-	+	+	++	0	0	1	2	0	9	3	0	0	0
ba1	2	7E5S	4	0.125														+		*					0	0	0	1	1	13	0	0	0	0
ba1	2	7E5S	8	0.5														+++		*					0	1	0	0	1	13	0	0	0	0
ba1	2	7E7Y	1	-0.375													-	--							0	0	0	0	0	13	1	1	0	0
ba1	2	7E7Y	2	-0.25													-	-							0	0	0	0	0	13	2	0	0	0
ba1	2	7EY5	2	0.5													+	+++		-					0	1	0	1	0	12	1	0	0	0
ba1	2	7JMP	1	-0.375								+					+	*			-	---			0	0	0	2	1	10	1	0	1	0
ba1	2	7JV2	1	-1											--		---	*				--			0	0	0	0	1	11	0	2	1	0
ba1	2	7JV4	1	0											--		--	+++							0	1	0	0	0	12	0	2	0	0
ba1	2	7JV4	2	0											-		--	+++				-			0	1	0	0	0	11	2	1	0	0
ba1	2	7JV4	3	-0.75											-		--	+				---			0	0	0	1	0	11	1	1	1	0
ba1	2	7JV6	1	-0.25											*		--	+				-			0	0	0	1	1	11	1	1	0	0
ba1	2	7JV6	2	-0.25											*		--	+				-			0	0	0	1	1	11	1	1	0	0
ba1	2	7JV6	3	0											-		--	+++				-			0	1	0	0	0	11	2	1	0	0
ba1	2	7JVB	1	1.25								++++						++		*					1	0	1	0	1	12	0	0	0	0
ba1	2	7JVB	2	1								++++						+		-					1	0	0	1	0	12	1	0	0	0
ba1	2	7JX3	1	1.375																	*	++	+	++++	1	0	1	1	1	11	0	0	0	0
ba1	2	7JZL	1	1.625								++++				*		+				++++	----	+++	2	1	0	1	1	9	0	0	0	1
ba1	2	7JZL	2	2.375								++++				+		+		+	+	+	--	++++	2	0	0	5	0	7	0	1	0	0
ba1	2	7JZL	3	1.375								++++				-		++		-	+	++	----	++++	2	0	2	1	0	7	2	0	0	1
ba1	2	7JZM	1	0.125								++++						+		----	--	---	--	++++	2	0	0	1	0	8	0	2	1	1
ba1	2	7JZN	1	0								++++								--	--	--	--		1	0	0	0	0	10	0	4	0	0
ba1	2	7JZN	2	0.25								++++								---	-	+	---	++	1	0	1	1	0	9	1	0	2	0
ba1	2	7JZN	3	1.125								++++								---	-	-	-	++++	2	0	0	0	0	9	3	0	1	0
ba1	2	7JZU	1	2								++++						++		++		++++	----	+++	2	1	2	0	0	9	0	0	0	1
ba1	2	7K43	1	0.875														+++		+++	-				0	2	0	0	0	12	1	0	0	0
ba1	2	7K43	2	0.625													-	+++		+++	--				0	2	0	0	0	11	1	1	0	0
ba1	2	7K43	3	0.5														+++		+++	---				0	2	0	0	0	12	0	0	1	0
ba1	2	7K8S	1	0								+			+			+++		--	---				0	1	0	2	0	10	0	1	1	0
ba1	2	7K8S	2	0.5								+						++		++	-				0	0	2	1	0	11	1	0	0	0
ba1	2	7K8S	3	0.125								++						++		+	--	-	-		0	0	2	1	0	9	2	1	0	0
ba1	2	7K8T	1	1.25								+						++++		+					1	0	0	2	0	12	0	0	0	0
ba1	2	7K8T	2	0.75								+					-	+++		++					0	1	1	1	0	11	1	0	0	0
ba1	2	7K8T	3	1.125								+++						++++		--			-		1	1	0	0	0	11	1	1	0	0
ba1	2	7K8U	1	0.25				-							-			++		+				+	0	0	1	2	0	10	2	0	0	0
ba1	2	7K8X	1	-0.5											---			+		-					0	0	0	1	0	12	1	0	1	0
ba1	2	7K8X	2	0.75														++++			--				1	0	0	0	0	13	0	1	0	0
ba1	2	7K8Y	1	-0.875												-		++		---	---				0	0	1	0	0	11	1	0	2	0
ba1	2	7K90	1	0								*						++		-				-	0	0	1	0	1	11	2	0	0	0
ba1	2	7K90	2	0.125								*			-			+++		--					0	1	0	0	1	11	1	1	0	0
ba1	2	7K90	3	0.125								-			-			+++		-					0	1	0	0	0	11	3	0	0	0
ba1	2	7K9H	1	0								-			-			+		-				++	0	0	1	1	0	10	3	0	0	0
ba1	2	7K9H	2	-0.25														++		---					0	0	1	0	0	13	0	0	1	0
ba1	2	7K9I	1	-0.125													-	*							0	0	0	0	1	13	1	0	0	0
ba1	2	7K9Z	2	0.375								+					+	-		++					0	0	1	2	0	11	1	0	0	0
ba1	2	7KGJ	1	1.125														++				+	++	+++	0	1	2	1	0	11	0	0	0	0
ba1	2	7KKK	1	2.5											+			-		++++	+++	++++	----	++++	3	1	0	1	0	8	1	0	0	1
ba1	2	7KKK	2	2.875											+			--		++++	++	++++	--	++++	3	0	1	1	0	8	0	2	0	0
ba1	2	7KKK	3	2.875											+			--		++++	++	++++	--	++++	3	0	1	1	0	8	0	2	0	0
ba1	2	7KKL	1	2.625								++			++			-		++++	++	++++	---	+++	2	1	3	0	0	7	1	0	1	0
ba1	2	7KKL	2	3.5								++++			+++			--		++++	++	++++	---	+++	3	2	1	0	0	7	0	1	1	0
ba1	2	7KKL	3	3.375								++++			++			-		++++	++	++++	---	+++	3	1	2	0	0	7	1	0	1	0
ba1	2	7KLG	1	1.625								++++						++		-				+++	1	1	1	0	0	11	1	0	0	0
ba1	2	7KLG	2	2								++++						+		-				++++	2	0	0	1	0	11	1	0	0	0
ba1	2	7KLH	1	2.125								++++						++		-				++++	2	0	1	0	0	11	1	0	0	0
ba1	2	7KLH	2	1.75								+++						++						++++	1	1	1	0	0	12	0	0	0	0
ba1	2	7KLW	2	0														+		++	--	---	-	+++	0	1	1	1	0	9	1	1	1	0
ba1	2	7KMG	1	0.75														++		++++	---				1	0	1	0	0	12	0	0	1	0
ba1	2	7KMG	2	1.5													*	+++		++++					1	1	0	0	1	12	0	0	0	0
ba1	2	7KMK	1	1.375								++++						++		-				++	1	0	2	0	0	11	1	0	0	0
ba1	2	7KMK	2	2.5								++++						+++						++++	2	1	0	0	0	12	0	0	0	0
ba1	2	7KML	1	0.625								++++								---				+	1	0	0	1	0	12	0	0	1	0
ba1	2	7KML	2	0.875								++++						+		--				*	1	0	0	1	1	11	0	1	0	0
ba1	2	7KML	3	0.5								++++								---				*	1	0	0	0	1	12	0	0	1	0
ba1	2	7KXJ	1	-0.25								---						+		-				++	0	0	1	1	0	11	1	0	1	0
ba1	2	7KXJ	2	0.75								*								-	-			++++	1	0	0	0	1	11	2	0	0	0
ba1	2	7KXJ	3	1.25								++++						*		-			-	+++	1	1	0	0	1	10	2	0	0	0
ba1	2	7KXK	1	0.75								++						++		--				+++	0	1	2	0	0	11	0	1	0	0
ba1	2	7KXK	2	1.25								++++										+		+	1	0	0	2	0	12	0	0	0	0
ba1	2	7KXK	3	0.5								-						+						+++	0	1	0	1	0	12	1	0	0	0
ba1	2	7KZB	1	0.5								++						+						+	0	0	1	2	0	12	0	0	0	0
ba1	2	7L3N	1	1.5				-					*		+		++	++		++++					1	0	2	1	1	9	1	0	0	0
ba1	2	7L58	1	0								+			-		-	+		+	-				0	0	0	3	0	9	3	0	0	0
ba1	2	7LAA	1	0.25														+++		--					0	1	0	0	0	13	0	1	0	0
ba1	2	7LDJ	1	1.75								++++			+		--	+		+++	+		-	++	1	1	1	3	0	7	1	1	0	0
ba1	2	7LDJ	2	2.625								+++			+		---			++++	++	+	+	++++	2	1	1	3	0	7	0	0	1	0
ba1	2	7LDJ	3	1.875								++++			++		--	*		+++	+	+	*	+	1	1	1	3	2	6	0	1	0	0
ba1	2	7LDJ	4	1.25								+++				+	---			++	+	++	++	++	0	1	4	2	0	7	0	0	1	0
ba1	2	7LJR	1	0.25											-		+	++							0	0	1	1	0	12	1	0	0	0
ba1	2	7LOP	2	0.25														+++		+	--	-			0	1	0	1	0	11	1	1	0	0
ba1	2	7LOP	4	0.625											--			+++		+++	--	+			0	2	0	1	0	10	0	2	0	0
ba1	2	7LXY	1	0.5														+++		++	--				0	1	1	0	0	12	0	1	0	0
ba1	2	7LXY	3	0.5														+++		++	--				0	1	1	0	0	12	0	1	0	0
ba1	2	7LXY	6	0.75														+++		+++	--				0	2	0	0	0	12	0	1	0	0
ba1	2	7LXZ	2	0.75														+++		+++	--				0	2	0	0	0	12	0	1	0	0
ba1	2	7LXZ	4	0.75														+++		+++	--				0	2	0	0	0	12	0	1	0	0
ba1	2	7LXZ	6	0.5														++		+++	--				0	1	1	0	0	12	0	1	0	0
ba1	2	7LY2	2	0.625											-			+++		+++	--				0	2	0	0	0	11	1	1	0	0
ba1	2	7LY2	3	0.75														+++		+++	--				0	2	0	0	0	12	0	1	0	0
ba1	2	7LY2	6	0.375											-			+++		++	--				0	1	1	0	0	11	1	1	0	0
ba1	2	7M42	2	0.375													--	+++		+					0	1	0	1	0	12	0	1	0	0
ba1	2	7M6H	1	-0.5								+					+	+		--	-	---			0	0	0	3	0	9	1	1	1	0
ba1	2	7M6H	2	-0.25				-				+					-			*	--	+	-	+	0	0	0	3	1	7	3	1	0	0
ba1	2	7M6I	1	-0.25								+					-	-		-					0	0	0	1	0	11	3	0	0	0
ba1	2	7M6I	2	0.75			*	-									-	+++						+++	0	2	0	0	1	10	2	0	0	0
ba1	2	7MDW	1	-0.25														--		+	-				0	0	0	1	0	12	1	1	0	0
ba1	2	7MEJ	1	-0.125													-	+		-					0	0	0	1	0	12	2	0	0	0
ba1	2	7MJH	1	0.125														+		*					0	0	0	1	1	13	0	0	0	0
ba1	2	7MJH	2	-0.125														++		-	-	-			0	0	1	0	0	11	3	0	0	0
ba1	2	7MJH	3	0.25														++							0	0	1	0	0	14	0	0	0	0
ba1	2	7MJI	1	-0.375														++		-		---			0	0	1	0	0	12	1	0	1	0
ba1	2	7MKL	1	0.125																		+			0	0	0	1	0	14	0	0	0	0
ba1	2	7MKM	1	-0.125											-										0	0	0	0	0	14	1	0	0	0
ba1	2	7N0G	1	0								+						+		+++	-	----	-	+++	0	2	0	2	0	8	2	0	0	1
ba1	2	7N0G	2	0.625											+		-	++++			-	--	---	+++	1	1	0	1	0	8	2	1	1	0
ba1	2	7N0G	3	-0.5													-	+++				----	++	-	0	1	1	0	0	10	2	0	0	1
ba1	2	7N0H	1	-0.125											+			++		+	-	----		+++	0	1	1	2	0	9	1	0	0	1
ba1	2	7N0H	2	0.375														++		+		---		+++	0	1	1	1	0	11	0	0	1	0
ba1	2	7N8H	1	0.5														+++		++	--				0	1	1	0	0	12	0	1	0	0
ba1	2	7N8H	4	0.125														++		+	--				0	0	1	1	0	12	0	1	0	0
ba1	2	7N8H	6	0.5														+++		++	--				0	1	1	0	0	12	0	1	0	0
ba1	2	7N9A	1	0.125														++		-					0	0	1	0	0	13	1	0	0	0
ba1	2	7N9B	1	-0.125			-	*										+		-					0	0	0	1	1	11	2	0	0	0
ba1	2	7N9B	2	-0.5														+++		----					0	1	0	0	0	13	0	0	0	1
ba1	2	7NDB	1	0.625												+	++	++							0	0	2	1	0	12	0	0	0	0
ba1	2	7OAN	1	-0.875											+			+		---	---	-	--	++	0	0	1	2	0	8	1	1	2	0
ba1	2	7OAN	2	-0.375											++			++		----	--	*	-	+++	0	1	2	0	1	8	1	1	0	1
ba1	2	7OAN	3	0.125														+		--		--	*	+++	0	1	0	1	1	10	0	2	0	0
ba1	2	7OAO	1	0.5														++		---	--	-	+	++++	1	0	1	1	0	9	1	1	1	0
ba1	2	7OAU	1	0.5														+		-	-	--	-	++++	1	0	0	1	0	9	3	1	0	0
ba1	2	7OAU	2	0.125														++		-	*	--	--	+++	0	1	1	0	1	9	1	2	0	0
ba1	2	7P77	1	0.625								--			++			++		+++	--	++	--	+	0	1	3	1	0	7	0	3	0	0
ba1	2	7P77	2	0.5								-			++			+		+++	-	++	---	+	0	1	2	2	0	7	2	0	1	0
ba1	2	7P77	6	1.625								--			++			+		++++	-	++++	--	-	2	0	1	1	0	7	2	2	0	0
ba1	2	7P78	1	1.25								---			++					++++	--	++++	--		2	0	1	0	0	9	0	2	1	0
ba1	2	7P78	2	0.25								--			++					++	--	++++	----	++	1	0	3	0	0	8	0	2	0	1
ba1	2	7P78	3	0.875											++			+		+	---	++++	--	+	1	0	1	3	0	8	0	1	1	0
ba1	2	7P79	1	-0.5								-			++			+		++	---	+++	----	*	0	1	2	1	1	7	1	0	1	1
ba1	2	7P79	2	0.25								---			++			+		+++	--	+++	---	+	0	2	1	2	0	7	0	1	2	0
ba1	2	7P79	3	1.25								-			++					++	--	++++	-	++	1	0	3	0	0	8	2	1	0	0
ba1	2	7R7N	1	-0.125											-		-	*		+					0	0	0	1	1	11	2	0	0	0
ba1	2	7R8N	1	-1.375											-			---		---		++	---		0	0	1	0	0	10	1	0	3	0
ba1	2	7R8N	2	-0.125								+			-			*		-		+	-		0	0	0	2	1	9	3	0	0	0
ba1	2	7R8N	3	-1														-		----		+	-	+	0	0	0	2	0	10	2	0	0	1
ba1	2	7R8O	1	0.75											*			++		+++					0	1	1	0	1	12	0	0	0	0
ba1	2	7R8O	2	0.25											--			+		++	+				0	0	1	2	0	11	0	1	0	0
ba1	2	7R8O	3	0.25											*			++		+	-				0	0	1	1	1	11	1	0	0	0
ba1	2	7SO9	1	0.25														++		++	--				0	0	2	0	0	12	0	1	0	0
ba1	2	7SO9	4	0.5														+++		+	-				0	1	0	1	0	12	1	0	0	0
ba1	2	7SO9	6	0.5														+++		++	--				0	1	1	0	0	12	0	1	0	0
ba1	3	6WPS	1	0																					0	0	0	0	0	15	0	0	0	0
ba1	3	6WPS	2	0																					0	0	0	0	0	15	0	0	0	0
ba1	3	6WPS	3	0																					0	0	0	0	0	15	0	0	0	0
ba1	3	6WPT	1	-0.25	-								-												0	0	0	0	0	13	2	0	0	0
ba1	3	6WPT	2	-0.125									-												0	0	0	0	0	14	1	0	0	0
ba1	3	6XDG	2	-1									----		+							-			0	0	0	1	0	12	1	0	0	1
ba1	3	6XKP	1	0.125											-			++							0	0	1	0	0	13	1	0	0	0
ba1	3	6XKP	2	0.125											-			++							0	0	1	0	0	13	1	0	0	0
ba1	3	7AKD	1	0.75	++++	-		-																	1	0	0	0	0	12	2	0	0	0
ba1	3	7AKD	2	0.875	++++	-																			1	0	0	0	0	13	1	0	0	0
ba1	3	7B27	1	0.125								+			-			-		++					0	0	1	1	0	11	2	0	0	0
ba1	3	7B27	2	0.75								++			-		+	++		++					0	0	3	1	0	10	1	0	0	0
ba1	3	7BEL	2	0																					0	0	0	0	0	15	0	0	0	0
ba1	3	7BEL	3	0																					0	0	0	0	0	15	0	0	0	0
ba1	3	7BEP	1	-0.125									-												0	0	0	0	0	14	1	0	0	0
ba1	3	7BEP	4	-0.125									-												0	0	0	0	0	14	1	0	0	0
ba1	3	7BWJ	1	0.125											-			++							0	0	1	0	0	13	1	0	0	0
ba1	3	7DX4	1	0.125														+							0	0	0	1	0	14	0	0	0	0
ba1	3	7EAM	1	0																					0	0	0	0	0	15	0	0	0	0
ba1	3	7EAM	2	0																					0	0	0	0	0	15	0	0	0	0
ba1	3	7EAN	1	-0.25												-	-								0	0	0	0	0	13	2	0	0	0
ba1	3	7EY0	2	0																					0	0	0	0	0	15	0	0	0	0
ba1	3	7EY4	1	0																					0	0	0	0	0	15	0	0	0	0
ba1	3	7EY5	1	0.375											-							+++			0	1	0	0	0	13	1	0	0	0
ba1	3	7EYA	1	0.875											++			+++		+					0	1	1	1	0	12	0	0	0	0
ba1	3	7EZV	1	1.75								++++				+	++++	+		---					2	0	0	2	0	10	0	0	1	0
ba1	3	7EZV	2	0.125																		+			0	0	0	1	0	14	0	0	0	0
ba1	3	7JX3	2	-0.5	--								--												0	0	0	0	0	13	0	2	0	0
ba1	3	7K8V	1	-0.125											-			+				-			0	0	0	1	0	12	2	0	0	0
ba1	3	7K8V	2	-0.25																		-	-		0	0	0	0	0	13	2	0	0	0
ba1	3	7K8W	1	0.75								-			++			+++		+		+++	----	+++	0	3	1	1	0	8	1	0	0	1
ba1	3	7K8W	2	0											-			*		+	--	+++	--	*	0	1	0	1	2	8	1	2	0	0
ba1	3	7K8Z	1	0.25									++												0	0	1	0	0	14	0	0	0	0
ba1	3	7K8Z	2	-0.375			-						--												0	0	0	0	0	13	1	1	0	0
ba1	3	7K9J	1	-0.25	-								-												0	0	0	0	0	13	2	0	0	0
ba1	3	7K9J	2	-0.25									--												0	0	0	0	0	14	0	1	0	0
ba1	3	7K9J	3	0																					0	0	0	0	0	15	0	0	0	0
ba1	3	7K9K	1	0.125									+												0	0	0	1	0	14	0	0	0	0
ba1	3	7K9Z	1	0																					0	0	0	0	0	15	0	0	0	0
ba1	3	7L0N	1	-0.25									--												0	0	0	0	0	14	0	1	0	0
ba1	3	7L0N	4	-0.25									--												0	0	0	0	0	14	0	1	0	0
ba1	3	7LM8	2	0.125			+																		0	0	0	1	0	14	0	0	0	0
ba1	3	7M6E	1	0.125	-	+	+++	-					--												0	1	0	1	0	10	2	1	0	0
ba1	3	7M6E	2	-0.375	--	+	++						---												0	0	1	1	0	11	0	1	1	0
ba1	3	7M6E	3	-0.25	---		++																		0	0	1	0	0	13	0	0	1	0
ba1	3	7M6G	1	0.125									-		+					+					0	0	0	2	0	12	1	0	0	0
ba1	3	7M6G	2	-0.375									--		-					+		-			0	0	0	1	0	11	2	1	0	0
ba1	3	7M7W	1	0																					0	0	0	0	0	15	0	0	0	0
ba1	3	7M7W	3	0																					0	0	0	0	0	15	0	0	0	0
ba1	3	7MF1	1	0.625											*			+++		+					0	1	0	1	1	12	0	0	0	0
ba1	3	7MMO	1	-0.75											++							----			0	0	1	0	0	13	0	0	0	1
ba1	3	7MMO	2	-0.375									+++		+							----			0	1	0	1	0	12	0	0	0	1
ba1	3	7MY3	1	-0.25			-	*					-												0	0	0	0	1	12	2	0	0	0
ba1	3	7MY3	2	-0.375			--	-																	0	0	0	0	0	13	1	1	0	0
ba1	3	7MY3	3	0			-	+																	0	0	0	1	0	13	1	0	0	0
ba1	3	7ORA	2	0																					0	0	0	0	0	15	0	0	0	0
ba1	3	7ORA	3	0																					0	0	0	0	0	15	0	0	0	0
ba1	3	7R6W	1	-0.25									--												0	0	0	0	0	14	0	1	0	0
ba1	3	7R6X	1	-0.25									--												0	0	0	0	0	14	0	1	0	0
ba1	3	7R8M	1	-1									----												0	0	0	0	0	14	0	0	0	1
ba1	3	7R8M	2	-0.5									---												0	0	0	0	0	14	0	0	1	0
ba1	3	7S0C	1	0.25														++							0	0	1	0	0	14	0	0	0	0
ba1	3	7S0C	2	-0.125											-										0	0	0	0	0	14	1	0	0	0
ba1	3	7SOB	1	-0.125	+								--												0	0	0	1	0	13	0	1	0	0
ba1	3	7SOB	3	-0.125	+								--												0	0	0	1	0	13	0	1	0	0
ba1	3	7SOB	6	0.125	++								-												0	0	1	0	0	13	1	0	0	0
ba1	3	7SOC	1	-0.25									--												0	0	0	0	0	14	0	1	0	0
ba1	3	7V26	1	-0.625									---		+							-	-		0	0	0	1	0	11	2	0	1	0
ba1	3	7V26	2	-2									----		+							----	-		0	0	0	1	0	11	1	0	0	2
ba1	3	7V26	3	-0.25									-		-										0	0	0	0	0	13	2	0	0	0
ba1	3	7V2A	1	-0.25	--	---	*						+++												0	1	0	0	1	11	0	1	1	0
ba1	3	7V2A	2	0.25	--	---	+	-					++++												1	0	0	1	0	10	1	1	1	0
ba1	3	7V2A	3	-0.625	---	---	+						++												0	0	1	1	0	11	0	0	2	0
ba1	4	6W41	1	-0.25			--																		0	0	0	0	0	14	0	1	0	0
ba1	4	6XC3	2	-0.25			--																		0	0	0	0	0	14	0	1	0	0
ba1	4	6XC7	2	-0.125			--	+																	0	0	0	1	0	13	0	1	0	0
ba1	4	6YLA	1	-0.125			--	+																	0	0	0	1	0	13	0	1	0	0
ba1	4	6YLA	2	0.125			-	++																	0	0	1	0	0	13	1	0	0	0
ba1	4	6YM0	1	-0.125			-																		0	0	0	0	0	14	1	0	0	0
ba1	4	6YOR	1	0			-	+																	0	0	0	1	0	13	1	0	0	0
ba1	4	6YOR	2	0			-	+																	0	0	0	1	0	13	1	0	0	0
ba1	4	6YZ7	1	-0.125			--	+																	0	0	0	1	0	13	0	1	0	0
ba1	4	6YZ7	2	-0.125			--	+																	0	0	0	1	0	13	0	1	0	0
ba1	4	6Z2M	1	0.25			--	+++																	0	1	0	0	0	13	0	1	0	0
ba1	4	6Z2M	3	-0.125			-																		0	0	0	0	0	14	1	0	0	0
ba1	4	6ZCZ	2	0																					0	0	0	0	0	15	0	0	0	0
ba1	4	6ZDG	1	0																					0	0	0	0	0	15	0	0	0	0
ba1	4	6ZDG	2	0.125				+																	0	0	0	1	0	14	0	0	0	0
ba1	4	6ZDG	3	0																					0	0	0	0	0	15	0	0	0	0
ba1	4	6ZDH	1	0																					0	0	0	0	0	15	0	0	0	0
ba1	4	6ZDH	2	0																					0	0	0	0	0	15	0	0	0	0
ba1	4	6ZDH	3	0																					0	0	0	0	0	15	0	0	0	0
ba1	4	6ZER	1	0																					0	0	0	0	0	15	0	0	0	0
ba1	4	6ZER	2	0																					0	0	0	0	0	15	0	0	0	0
ba1	4	6ZER	3	0																					0	0	0	0	0	15	0	0	0	0
ba1	4	6ZFO	1	0																					0	0	0	0	0	15	0	0	0	0
ba1	4	6ZFO	2	0																					0	0	0	0	0	15	0	0	0	0
ba1	4	6ZH9	1	-0.125			--	+																	0	0	0	1	0	13	0	1	0	0
ba1	4	6ZLR	1	0			-	+																	0	0	0	1	0	13	1	0	0	0
ba1	4	6ZLR	2	0			-	+																	0	0	0	1	0	13	1	0	0	0
ba1	4	6ZLR	3	0			-	+																	0	0	0	1	0	13	1	0	0	0
ba1	4	7A5R	1	-0.125			-																		0	0	0	0	0	14	1	0	0	0
ba1	4	7A5R	2	-0.25			-	-																	0	0	0	0	0	13	2	0	0	0
ba1	4	7A5S	1	0			-	+																	0	0	0	1	0	13	1	0	0	0
ba1	4	7A5S	2	-0.125			-																		0	0	0	0	0	14	1	0	0	0
ba1	4	7CAC	1	0.625			-	--								-	++++	+							1	0	0	1	0	10	2	1	0	0
ba1	4	7CAH	1	0			-	+																	0	0	0	1	0	13	1	0	0	0
ba1	4	7CAI	1	-0.375			--	-																	0	0	0	0	0	13	1	1	0	0
ba1	4	7CAI	2	-0.75		-	--	--					-			-	+								0	0	0	1	0	9	3	2	0	0
ba1	4	7CAK	1	0		+	-	*																	0	0	0	1	1	12	1	0	0	0
ba1	4	7CAK	2	-0.25			-	-																	0	0	0	0	0	13	2	0	0	0
ba1	4	7CAK	3	-0.75			---	-					-												0	0	0	0	0	12	2	0	1	0
ba1	4	7CWN	2	0			*	*																	0	0	0	0	2	13	0	0	0	0
ba1	4	7CWN	4	0			*	*																	0	0	0	0	2	13	0	0	0	0
ba1	4	7CWN	5	0.125			+	*																	0	0	0	1	1	13	0	0	0	0
ba1	4	7CWS	2	-0.125		-	-	+																	0	0	0	1	0	12	2	0	0	0
ba1	4	7CWS	3	-0.125			--	+																	0	0	0	1	0	13	0	1	0	0
ba1	4	7CWS	6	-0.125		+	-	-																	0	0	0	1	0	12	2	0	0	0
ba1	4	7D2Z	1	-0.25		--																			0	0	0	0	0	14	0	1	0	0
ba1	4	7DPM	1	0.25			-	+					++												0	0	1	1	0	12	1	0	0	0
ba1	4	7DPM	2	0.125			-	*					++												0	0	1	0	1	12	1	0	0	0
ba1	4	7DPM	3	0			-	*					+												0	0	0	1	1	12	1	0	0	0
ba1	4	7DPM	4	0.375		+		++																	0	0	1	1	0	13	0	0	0	0
ba1	4	7E5R	1	-0.5				--															-	-	0	0	0	0	0	12	2	1	0	0
ba1	4	7E5R	5	0			-	+																	0	0	0	1	0	13	1	0	0	0
ba1	4	7E5R	7	0			+	-																	0	0	0	1	0	13	1	0	0	0
ba1	4	7E5S	5	0.125			-	++																	0	0	1	0	0	13	1	0	0	0
ba1	4	7E5S	7	0			-	+																	0	0	0	1	0	13	1	0	0	0
ba1	4	7EH5	2	0			*	-																+	0	0	0	1	1	12	1	0	0	0
ba1	4	7EH5	3	-0.125			*	-																	0	0	0	0	1	13	1	0	0	0
ba1	4	7EH5	5	-0.25			+	-															--		0	0	0	1	0	12	1	1	0	0
ba1	4	7JMW	1	-0.125				-																	0	0	0	0	0	14	1	0	0	0
ba1	4	7JVA	1	0.25		+++	--																		0	1	0	0	0	13	0	1	0	0
ba1	4	7JVC	1	1		++++	--	++																	1	0	1	0	0	12	0	1	0	0
ba1	4	7JVC	2	0.375		+++	--	+																	0	1	0	1	0	12	0	1	0	0
ba1	4	7JVC	3	0.375		+++	--	+																	0	1	0	1	0	12	0	1	0	0
ba1	4	7JW0	1	-0.25			-	-																	0	0	0	0	0	13	2	0	0	0
ba1	4	7JW0	2	-0.125			-																		0	0	0	0	0	14	1	0	0	0
ba1	4	7JW0	3	-0.375			-	--																	0	0	0	0	0	13	1	1	0	0
ba1	4	7JX3	3	-0.125			-																		0	0	0	0	0	14	1	0	0	0
ba1	4	7KZB	2	-0.375		*	--	-																	0	0	0	0	1	12	1	1	0	0
ba1	4	7L0N	2	-0.125				-																	0	0	0	0	0	14	1	0	0	0
ba1	4	7L0N	3	0																					0	0	0	0	0	15	0	0	0	0
ba1	4	7LD1	1	-0.375			-	-																-	0	0	0	0	0	12	3	0	0	0
ba1	4	7LD1	2	-0.25			-	-															+	-	0	0	0	1	0	11	3	0	0	0
ba1	4	7LD1	3	0.125			+	+																-	0	0	0	2	0	12	1	0	0	0
ba1	4	7LM8	1	0.25		+										+									0	0	0	2	0	13	0	0	0	0
ba1	4	7LOP	1	-0.25			--																		0	0	0	0	0	14	0	1	0	0
ba1	4	7LOP	3	-0.25			--																		0	0	0	0	0	14	0	1	0	0
ba1	4	7LQ7	2	-0.25													--								0	0	0	0	0	14	0	1	0	0
ba1	4	7LQ7	3	0																					0	0	0	0	0	15	0	0	0	0
ba1	4	7LQ7	5	0																					0	0	0	0	0	15	0	0	0	0
ba1	4	7M3I	1	0.125			*	+																	0	0	0	1	1	13	0	0	0	0
ba1	4	7M3I	2	0.25			*	++																	0	0	1	0	1	13	0	0	0	0
ba1	4	7M42	1	0.25			*	+															+		0	0	0	2	1	12	0	0	0	0
ba1	4	7M6D	1	-0.25			--																		0	0	0	0	0	14	0	1	0	0
ba1	4	7M7W	2	-0.25			*	--																	0	0	0	0	1	13	0	1	0	0
ba1	4	7M7W	4	-0.125			+	--																	0	0	0	1	0	13	0	1	0	0
ba1	4	7ME7	1	0														*							0	0	0	0	1	14	0	0	0	0
ba1	4	7MY2	1	0.375		+	--	+++																	0	1	0	1	0	12	0	1	0	0
ba1	4	7MY2	2	-0.25			--																		0	0	0	0	0	14	0	1	0	0
ba1	4	7MY2	3	0			*																		0	0	0	0	1	14	0	0	0	0
ba1	4	7N9E	1	-0.5			-	-					--												0	0	0	0	0	12	2	1	0	0
ba1	4	7N9T	1	0																					0	0	0	0	0	15	0	0	0	0
ba1	4	7N9T	2	-0.125														-							0	0	0	0	0	14	1	0	0	0
ba1	4	7N9T	3	0																					0	0	0	0	0	15	0	0	0	0
ba1	4	7NKT	1	-0.25			-	-																	0	0	0	0	0	13	2	0	0	0
ba1	4	7NX6	1	-0.125			-																		0	0	0	0	0	14	1	0	0	0
ba1	4	7NX7	1	0																					0	0	0	0	0	15	0	0	0	0
ba1	4	7NX8	1	-0.125				-																	0	0	0	0	0	14	1	0	0	0
ba1	4	7NX9	2	0																					0	0	0	0	0	15	0	0	0	0
ba1	4	7NXA	2	-0.125				-																	0	0	0	0	0	14	1	0	0	0
ba1	4	7NXB	2	0																					0	0	0	0	0	15	0	0	0	0
ba1	4	7R6X	2	-0.125			-																		0	0	0	0	0	14	1	0	0	0
ba1	4	7R8L	1	-0.5		-	--	-																	0	0	0	0	0	12	2	1	0	0
ba1	4	7RA8	1	0			*																		0	0	0	0	1	14	0	0	0	0
ba1	4	7RA8	2	-0.125			*	-																	0	0	0	0	1	13	1	0	0	0
ba1	4	7RA8	3	0			*	*																	0	0	0	0	2	13	0	0	0	0
ba1	4	7RAL	1	-0.25			*	--																	0	0	0	0	1	13	0	1	0	0
ba1	4	7RKV	1	0.25			--	+++																	0	1	0	0	0	13	0	1	0	0
ba1	4	7RKV	2	-0.375			--	*					-												0	0	0	0	1	12	1	1	0	0
ba1	4	7RKV	3	0.125			-	++																	0	0	1	0	0	13	1	0	0	0
ba1	4	7VNB	1	0.25														+		+					0	0	0	2	0	13	0	0	0	0
ba1	4	7VNC	1	0.5														+++							0	1	0	0	0	14	0	0	0	0
ba1	4	7VND	1	0																					0	0	0	0	0	15	0	0	0	0
ba1	4	7VND	2	0.25														++							0	0	1	0	0	14	0	0	0	0
ba1	4	7VNE	1	0.125														+							0	0	0	1	0	14	0	0	0	0
ba1	4	7VNE	2	0																					0	0	0	0	0	15	0	0	0	0
ba1		6XEY	1	-0.125														+		-	-				0	0	0	1	0	12	2	0	0	0
ba1		6XEY	2	-0.125											-			++		*		--			0	0	1	0	1	11	1	1	0	0
ba1		6XEY	3	-0.25													--	+++				---			0	1	0	0	0	12	0	1	1	0
ba1		7B17	1	0		+	-	--					++												0	0	1	1	0	11	1	1	0	0
ba1		7B17	2	0.375								++++			+		----	++		---		+++			1	1	1	1	0	9	0	0	1	1
ba1		7B18	1	1.75								++			++	+	--	++		+	+	++++	-		1	0	3	3	0	6	1	1	0	0
ba1		7B18	2	1								++			+	+	*	+		*		+++	-		0	1	1	3	2	7	1	0	0	0
ba1		7B18	3	-0.125		++	*	-					--												0	0	1	0	1	11	1	1	0	0
ba1		7B18	4	-0.375		+	*	--					--												0	0	0	1	1	11	0	2	0	0
ba1		7B18	5	-0.375			*	-					-											-	0	0	0	0	1	11	3	0	0	0
ba1		7B18	6	0.75								++			++		--	++		*		+++	--		0	1	3	0	1	8	0	2	0	0
ba1		7BEH	1	-0.25											--			++		++	---				0	0	2	0	0	11	0	1	1	0
ba1		7BEI	1	2.625								++++								+++	++	+	--	++++	2	1	1	1	0	9	0	1	0	0
ba1		7BEJ	1	1.5								++++					--				--	++	--	++++	2	0	1	0	0	9	0	3	0	0
ba1		7BEK	1	2.25								++++								+	*	+	*	++++	2	0	0	2	2	9	0	0	0	0
ba1		7BEL	1	1.75								++++						-					-	++++	2	0	0	0	0	11	2	0	0	0
ba1		7BEL	4	1.75								++++						-		-				++++	2	0	0	0	0	11	2	0	0	0
ba1		7BEM	1	1.625								+++					-					+++	--	++++	1	2	0	0	0	10	1	1	0	0
ba1		7BEN	1	0.5											++					+++	--				0	1	1	0	0	12	0	1	0	0
ba1		7BEN	4	0.125											+					+++	---				0	1	0	1	0	12	0	0	1	0
ba1		7BEO	1	0.25													++	++		--					0	0	2	0	0	12	0	1	0	0
ba1		7BEO	2	0.25											++					+++	---				0	1	1	0	0	12	0	0	1	0
ba1		7BEO	3	0.875									+		++					++++	---				1	0	1	1	0	11	0	0	1	0
ba1		7BEO	4	0.25													+	++		-					0	0	1	1	0	12	1	0	0	0
ba1		7BEP	2	0.125											+		--	+		+					0	0	0	3	0	11	0	1	0	0
ba1		7BEP	3	-0.25													---	+		+					0	0	0	2	0	12	0	0	1	0
ba1		7BNV	1	0																					0	0	0	0	0	15	0	0	0	0
ba1		7BYR	1	-0.125														-		+		++	---	+	0	0	1	2	0	10	1	0	1	0
ba1		7CH5	1	-0.375								+				-	--							-	0	0	0	1	0	11	2	1	0	0
ba1		7CHB	1	2.5								++++									+++	++	--	++++	2	1	1	0	0	10	0	1	0	0
ba1		7CHC	1	-0.375								+++				--	---						--	+	0	1	0	1	0	10	0	2	1	0
ba1		7CHE	1	0.875								+++				-	----				+	++	+	++++	1	1	1	2	0	8	1	0	0	1
ba1		7CYV	1	0																					0	0	0	0	0	15	0	0	0	0
ba1		7CZW	1	0.625								+						++		++	*		--	++	0	0	3	1	1	9	0	1	0	0
ba1		7CZW	2	0.625														++		++	-	-	-	+++	0	1	2	0	0	9	3	0	0	0
ba1		7D00	1	0.5								++					-			--	--	*	-	++++	1	0	1	0	1	8	2	2	0	0
ba1		7D00	2	-0.375								+					-			--	--	*	-	++	0	0	1	1	1	8	2	2	0	0
ba1		7D03	1	0.875														+++		+				++	0	1	1	1	0	12	0	0	0	0
ba1		7D6I	1	0		+	-																		0	0	0	1	0	13	1	0	0	0
ba1		7DEO	1	-0.125														+		++			---		0	0	1	1	0	12	0	0	1	0
ba1		7DEO	2	1.375														+		++++	-		+	++	1	0	1	2	0	10	1	0	0	0
ba1		7DET	1	-0.5									---												0	0	0	0	0	14	0	0	1	0
ba1		7DET	2	-0.25									--												0	0	0	0	0	14	0	1	0	0
ba1		7DEU	1	1												++++									1	0	0	0	0	14	0	0	0	0
ba1		7E39	1	0.125												-	+	+							0	0	0	2	0	12	1	0	0	0
ba1		7E3B	1	0											-			+							0	0	0	1	0	13	1	0	0	0
ba1		7E3C	1	1.875								++				-				+++	+	++	-	++++	1	1	2	1	0	8	2	0	0	0
ba1		7E3O	1	0.25											+		-	*		++					0	0	1	1	1	11	1	0	0	0
ba1		7E5O	1	-0.5																*			----	+++	0	1	0	0	1	12	0	0	0	1
ba1		7E86	1	2														+++		++	*	++	+++	+++	0	3	2	0	1	9	0	0	0	0
ba1		7E88	1	0.875								++				-	++						---	++++	1	0	2	0	0	10	1	0	1	0
ba1		7E88	2	1.375								++					++++	+			*		---	+++	1	1	1	1	1	9	0	0	1	0
ba1		7E88	3	1.875								+++				-	+++	+					-	++++	1	2	0	1	0	9	2	0	0	0
ba1		7E88	4	-0.125													-								0	0	0	0	0	14	1	0	0	0
ba1		7E8C	1	0.5														+++							0	1	0	0	0	14	0	0	0	0
ba1		7E8C	3	-0.75								+					----			-	---	+	+	+++	0	1	0	3	0	8	1	0	1	1
ba1		7E8C	4	0.875													-	++++							1	0	0	0	0	13	1	0	0	0
ba1		7E8C	5	1.875								++					---				-	++++	++	++++	2	0	2	0	0	9	1	0	1	0
ba1		7E8C	7	1.375								+++				+	----					+++	++	++++	1	2	1	1	0	9	0	0	0	1
ba1		7E8C	8	1														++++							1	0	0	0	0	14	0	0	0	0
ba1		7E8F	2	0.5														+++							0	1	0	0	0	14	0	0	0	0
ba1		7E8F	3	0.25								+++					----					+++	--	+++	0	3	0	0	0	10	0	1	0	1
ba1		7EH5	1	0.25												*	++								0	0	1	0	1	13	0	0	0	0
ba1		7EH5	4	0.25												*	++								0	0	1	0	1	13	0	0	0	0
ba1		7EH5	6	0.125												+	*								0	0	0	1	1	13	0	0	0	0
ba1		7EJ4	1	-0.625								+			+					+	----	++	---	++	0	0	2	3	0	8	0	0	1	1
ba1		7EJ4	2	0.125											+					-	--	---	-	++++	1	0	0	1	0	9	2	1	1	0
ba1		7EJ4	3	0.375								+								+	-	*		++	0	0	1	2	1	10	1	0	0	0
ba1		7EJ5	1	0.25												*	++								0	0	1	0	1	13	0	0	0	0
ba1		7EJ5	2	0.25												++	*								0	0	1	0	1	13	0	0	0	0
ba1		7EJ5	3	-0.375												---	+								0	0	0	1	0	13	0	0	1	0
ba1		7F62	1	1								+	+							+	--	+	--	++++	1	0	0	4	0	8	0	2	0	0
ba1		7F63	1	0.375												+	++								0	0	1	1	0	13	0	0	0	0
ba1		7FG2	1	0														*							0	0	0	0	1	14	0	0	0	0
ba1		7FG3	1	0																-	+				0	0	0	1	0	13	1	0	0	0
ba1		7JWB	1	1.375														+		+++		+++	++		0	2	1	1	0	11	0	0	0	0
ba1		7JWB	2	1.75														++++		+		+++		+	1	1	0	2	0	11	0	0	0	0
ba1		7JWB	3	0.25								+						++		++++	+		----	--	1	0	1	2	0	9	0	1	0	1
ba1		7KGK	1	1.125														++		+++	++	+	--	++	0	1	3	1	0	9	0	1	0	0
ba1		7KL9	1	0.5								++++				*				*	---		----	++++	2	0	0	0	2	9	0	0	1	1
ba1		7KL9	2	1.125								++++			+	*				+		-	---	+++	1	1	0	2	1	8	1	0	1	0
ba1		7KL9	3	1.125								++++								---	--		-	++++	2	0	0	0	0	10	1	1	1	0
ba1		7KLW	1	-0.125			--	+																	0	0	0	1	0	13	0	1	0	0
ba1		7KM5	1	1.375											-			+++		++++					1	1	0	0	0	12	1	0	0	0
ba1		7KM5	2	1											-			+		++++					1	0	0	1	0	12	1	0	0	0
ba1		7KN3	1	-0.375												-		-		++++		-		----	1	0	0	0	0	10	3	0	0	1
ba1		7KN3	2	0.875								+				-		--		++++	+		+	-	1	0	0	3	0	8	2	1	0	0
ba1		7KN4	1	1.625								+				+	++	++		+	+	++	++	+	0	0	4	5	0	6	0	0	0	0
ba1		7KN4	2	0.875								+				++	+	+		+	-		++		0	0	2	4	0	8	1	0	0	0
ba1		7KN5	2	-0.25			---	++																	0	0	1	0	0	13	0	0	1	0
ba1		7KN5	3	-0.25			--	*																	0	0	0	0	1	13	0	1	0	0
ba1		7KN6	2	0.125		+	*	-					++											-	0	0	1	1	1	10	2	0	0	0
ba1		7KN7	2	-0.375			--	+					-											-	0	0	0	1	0	11	2	1	0	0
ba1		7L56	1	0.625								+++						++					-		0	1	1	0	0	12	1	0	0	0
ba1		7L56	2	0.125								++					-	+		*	-				0	0	1	1	1	10	2	0	0	0
ba1		7L56	3	0.125													*	+++		-	-			-	0	1	0	0	1	10	3	0	0	0
ba1		7L57	1	0													-	+++		*	-	--			0	1	0	0	1	10	2	1	0	0
ba1		7L5B	1	-0.5											--		*	*		-	-				0	0	0	0	2	10	2	1	0	0
ba1		7L7D	1	0.375								+				-	+	++							0	0	1	2	0	11	1	0	0	0
ba1		7L7E	1	0											--			++							0	0	1	0	0	13	0	1	0	0
ba1		7L7E	2	0.5								+				++	+	*							0	0	1	2	1	11	0	0	0	0
ba1		7L7E	3	1.25												++	+++	++		++					0	1	3	0	0	11	0	0	0	0
ba1		7L7E	4	0.25											--			++		++					0	0	2	0	0	12	0	1	0	0
ba1		7L7E	5	1.5												++	++++	*		++					1	0	2	0	1	11	0	0	0	0
ba1		7L7E	6	0											--			++							0	0	1	0	0	13	0	1	0	0
ba1		7L7E	7	0.75												++	++	+		+					0	0	2	2	0	11	0	0	0	0
ba1		7L7E	8	0.375											*			++		+					0	0	1	1	1	12	0	0	0	0
ba1		7LQ7	1	0.375												+	+	++		-					0	0	1	2	0	11	1	0	0	0
ba1		7LQ7	4	0.125												-	++	+		-					0	0	1	1	0	11	2	0	0	0
ba1		7LQ7	6	0.875												*	++++	+		--					1	0	0	1	1	11	0	1	0	0
ba1		7LS9	1	0.125											*			+				+	-		0	0	0	2	1	11	1	0	0	0
ba1		7LS9	2	0.5											+			+				++			0	0	1	2	0	12	0	0	0	0
ba1		7LS9	3	0.375											*			++				+			0	0	1	1	1	12	0	0	0	0
ba1		7LSS	1	-0.25									-									-			0	0	0	0	0	13	2	0	0	0
ba1		7LX5	1	1.25								++++			+		--	++		+			-	+	1	0	1	3	0	8	1	1	0	0
ba1		7LX5	2	0.375		+	--	*					+++												0	1	0	1	1	11	0	1	0	0
ba1		7M71	1	0.875			-	++										--		++++					1	0	1	0	0	11	1	1	0	0
ba1		7MDW	2	-0.25			--	*																	0	0	0	0	1	13	0	1	0	0
ba1		7ME7	2	0.375		+	--	+++																	0	1	0	1	0	12	0	1	0	0
ba1		7MEJ	2	0																					0	0	0	0	0	15	0	0	0	0
ba1		7MFU	1	3.625								+						++++		+++		++++	*	++++	3	1	0	1	1	9	0	0	0	0
ba1		7MFU	2	3.375								++++						+++		++++		+++	+	++	2	2	1	1	0	9	0	0	0	0
ba1		7MFU	3	-0.125			-	*																	0	0	0	0	1	13	1	0	0	0
ba1		7MFU	4	-0.25			--	*																	0	0	0	0	1	13	0	1	0	0
ba1		7MJJ	1	0.25								++				++	---			*			--	+++	0	1	2	0	1	9	0	1	1	0
ba1		7MJJ	2	0.125								++				++	---			++			--	+	0	0	3	1	0	9	0	1	1	0
ba1		7MJK	1	1.375								++++				-	---			*				++++	2	0	0	0	1	10	1	0	1	0
ba1		7MJK	2	1.25								++++					--			++				++	1	0	2	0	0	11	0	1	0	0
ba1		7MJK	3	1.375								++++					--			--			-	++++	2	0	0	0	0	10	1	2	0	0
ba1		7MJL	1	-0.625								+				++	----			*			*	*	0	0	1	1	3	9	0	0	0	1
ba1		7MZF	1	1.75								++++					*			---		++		++++	2	0	1	0	1	10	0	0	1	0
ba1		7MZG	1	2.875														+++		++++	-	++	++	++++	2	1	2	0	0	9	1	0	0	0
ba1		7MZH	1	-0.25													-	--		+					0	0	0	1	0	12	1	1	0	0
ba1		7MZH	2	-0.375												-	-	--		++				-	0	0	1	0	0	10	3	1	0	0
ba1		7MZJ	2	0.375											-			++		++					0	0	2	0	0	12	1	0	0	0
ba1		7MZJ	4	0.25											*			+		+					0	0	0	2	1	12	0	0	0	0
ba1		7MZK	1	-0.125			+	-					++		--							-			0	0	1	1	0	10	2	1	0	0
ba1		7MZK	4	1			+						++++		-										1	0	0	1	0	12	1	0	0	0
ba1		7MZL	1	0.5								++++				-	-	++		+		++	----	+	1	0	2	2	0	7	2	0	0	1
ba1		7MZM	1	1														++++							1	0	0	0	0	14	0	0	0	0
ba1		7MZN	1	2.25								++++						++		---	++		++	++++	2	0	3	0	0	9	0	0	1	0
ba1		7N3I	1	-0.375								+						+		+			----	++	0	0	1	3	0	10	0	0	0	1
ba1		7N4I	1	0																					0	0	0	0	0	15	0	0	0	0
ba1		7N4J	1	0.125														-		+++	--		----	++++	1	1	0	0	0	10	1	1	0	1
ba1		7N4L	1	1.25								++++				-	+			+				+	1	0	0	3	0	10	1	0	0	0
ba1		7N4M	1	0.125			*	+																	0	0	0	1	1	13	0	0	0	0
ba1		7N5H	1	0			-																	+	0	0	0	1	0	13	1	0	0	0
ba1		7N5H	2	0																					0	0	0	0	0	15	0	0	0	0
ba1		7N5H	3	0.125																				+	0	0	0	1	0	14	0	0	0	0
ba1		7N9C	1	0.125		+	--	++																	0	0	1	1	0	12	0	1	0	0
ba1		7N9C	2	-0.125			-																		0	0	0	0	0	14	1	0	0	0
ba1		7ND4	1	1.25								+++								--		-	+	++++	1	1	0	1	0	10	1	1	0	0
ba1		7ND4	2	0.875								+++						+		---		-	-	++++	1	1	0	1	0	9	2	0	1	0
ba1		7ND4	3	1.125								++++						-		---		--		++++	2	0	0	0	0	10	1	1	1	0
ba1		7ND5	1	2.625								++++						+		+	+	+++	--	++++	2	1	0	3	0	8	0	1	0	0
ba1		7ND7	1	0.125											--		+	++		++	--				0	0	2	1	0	10	0	2	0	0
ba1		7ND7	2	0.125											-		+	++		+	--				0	0	1	2	0	10	1	1	0	0
ba1		7ND7	3	0.25											-		+	++		+	-				0	0	1	2	0	10	2	0	0	0
ba1		7ND8	1	0													--	+		+					0	0	0	2	0	12	0	1	0	0
ba1		7ND9	1	0.5													++	++							0	0	2	0	0	13	0	0	0	0
ba1		7NDA	1	-0.625	----			+									+	+		-				+	0	0	0	4	0	9	1	0	0	1
ba1		7NEG	1	1.25								++++					-	+		-	*	-	---	++++	2	0	0	1	1	7	3	0	1	0
ba1		7NEH	1	1.75								+++									+	++	-	++++	1	1	1	1	0	10	1	0	0	0
ba1		7NP1	1	0.125								++++								-			----	++	1	0	1	0	0	11	1	0	0	1
ba1		7NP1	2	1.5								++++				+							-	+++	1	1	0	1	0	11	1	0	0	0
ba1		7NP1	3	1.625								++++								+++		--	-	+++	1	2	0	0	0	10	1	1	0	0
ba1		7NP1	4	0.5								++++				-				--		-	---	+++	1	1	0	0	0	9	2	1	1	0
ba1		7OAP	1	1.25														++		++++					1	0	1	0	0	13	0	0	0	0
ba1		7OAP	2	0			--	++																	0	0	1	0	0	13	0	1	0	0
ba1		7OAQ	1	0			--	++																	0	0	1	0	0	13	0	1	0	0
ba1		7OAQ	2	1.25														++		++++					1	0	1	0	0	13	0	0	0	0
ba1		7OAY	1	-0.125		+	--																		0	0	0	1	0	13	0	1	0	0
ba1		7OAY	2	-0.25			--																		0	0	0	0	0	14	0	1	0	0
ba1		7OAY	3	-0.125		+	--																		0	0	0	1	0	13	0	1	0	0
ba1		7OAY	4	-0.25			--																		0	0	0	0	0	14	0	1	0	0
ba1		7OAY	5	-0.125		+	--																		0	0	0	1	0	13	0	1	0	0
ba1		7OAY	6	-0.125		+	--																		0	0	0	1	0	13	0	1	0	0
ba1		7OLZ	1	0.125			-	++																	0	0	1	0	0	13	1	0	0	0
ba1		7OLZ	2	3								++++			+			++		++++	-	++++	--		3	0	1	1	0	8	1	1	0	0
ba1		7OR9	1	-0.25											-			-							0	0	0	0	0	13	2	0	0	0
ba1		7ORB	2	1											+++					++++	---				1	1	0	0	0	12	0	0	1	0
ba1		7ORB	3	0.875									*		+					++++	--				1	0	0	1	1	11	0	1	0	0
ba1		7P77	3	-0.125			--	+																	0	0	0	1	0	13	0	1	0	0
ba1		7P77	4	-0.125			--	+																	0	0	0	1	0	13	0	1	0	0
ba1		7P77	5	0			--	++																	0	0	1	0	0	13	0	1	0	0
ba1		7P78	4	0.25			--	+++																	0	1	0	0	0	13	0	1	0	0
ba1		7P78	5	0			--	++																	0	0	1	0	0	13	0	1	0	0
ba1		7P7A	1	0			--	++																	0	0	1	0	0	13	0	1	0	0
ba1		7P7A	2	0			--	++																	0	0	1	0	0	13	0	1	0	0
ba1		7R6W	2	0		+	-	*															----	++++	1	0	0	1	1	10	1	0	0	1
ba1		7R8L	2	0.5																--	--	+	-	++++	1	0	0	1	0	10	1	2	0	0
ba1		7RKU	1	0																					0	0	0	0	0	15	0	0	0	0
ba1		7RKU	2	0																					0	0	0	0	0	15	0	0	0	0
ba1		7RR0	1	0.25												+	++	*		-					0	0	1	1	1	11	1	0	0	0
ba1		7RXD	1	0.125														+		--		+		+	0	0	0	3	0	11	0	1	0	0
ba1		7S0B	1	0																					0	0	0	0	0	15	0	0	0	0
ba1		7S0B	2	0																					0	0	0	0	0	15	0	0	0	0
ba1		7S4S	1	0								+++								+	+		----	++	0	1	1	2	0	10	0	0	0	1
ba1		7VMU	1	-0.125								+				-				-					0	0	0	1	0	12	2	0	0	0
ba212	ACE2	6M0J	1	0.375								++++								+		---	---	++	1	0	1	1	0	12	0	0	2	0
ba212	ACE2	7BH9	1	1.375								++++				-				*		--	--	++++	2	0	0	0	1	11	1	2	0	0
ba212	ACE2	7EKC	1	1.875								++++				-	+	+		+		-	--	++++	2	0	0	3	0	9	2	1	0	0
ba212	ACE2	7EKF	1	1						-		++++	-			-	*			+++		-	--	++	1	1	1	0	1	8	4	1	0	0
ba212	ACE2	7EKG	1	2.5								++++				*	*			++++		--	--	++++	3	0	0	0	2	10	0	2	0	0
ba212	ACE2	7NXC	1	0.5								++				*	+			+		--	--	+++	0	1	1	2	1	10	0	2	0	0
ba212	ACE2	7V89	1	1.125								++				+	+					-	+++	++	0	1	2	2	0	11	1	0	0	0
ba212	ACE2	7V89	2	0								++				+	+	+				----	+	++	0	0	2	4	0	10	0	0	0	1
ba212	ACE2	7V89	3	0.875								++				+	*			+		-	++	++	0	0	3	2	1	10	1	0	0	0
ba212	1	6XC2	1	2.5							+	++				*	+	+		+++		++	+	++++	1	1	2	4	1	6	0	0	0	0
ba212	1	6XC2	2	1.875						-	++	++				+	*	+		++		*	*	++++	1	0	3	2	3	5	1	0	0	0
ba212	1	6XC3	1	3.25							+	++++				+	+	+		++++		--	*	++++	3	0	0	4	1	6	0	1	0	0
ba212	1	6XC4	1	0.5								++				*	+	+		+		-	-	+	0	0	1	4	1	7	2	0	0	0
ba212	1	6XC4	2	0.125								*				+	+					--		+	0	0	0	3	1	10	0	1	0	0
ba212	1	6XC7	1	0.375								*				+	+			-		--		+++	0	1	0	2	1	9	1	1	0	0
ba212	1	6XCM	1	2.125						+	+++	+++				+	-						*	++++	1	2	0	2	1	8	1	0	0	0
ba212	1	6XCM	2	1.75						-	+++	+++				+	-			--		*	+	++++	1	2	0	2	1	6	2	1	0	0
ba212	1	6XCN	1	1.25						+		+++				++	-			-			+	+++	0	2	1	2	0	8	2	0	0	0
ba212	1	6XCN	2	1.25						*	+	+++				+	+			--		--	-	++++	1	1	0	3	1	6	1	2	0	0
ba212	1	6XCN	3	2.25						+	+	++++				++				-		-	*	++++	2	0	1	2	1	7	2	0	0	0
ba212	1	6XDG	1	1.75								++++				+	--	++++		+			--		2	0	0	2	0	9	0	2	0	0
ba212	1	6XE1	1	1.875						+		++++				+	+			+		-	---	++++	2	0	0	4	0	7	1	0	1	0
ba212	1	7B14	1	1.25								++++		+++			--	++		*		*	--		1	1	1	0	2	8	0	2	0	0
ba212	1	7B3O	1	1.75								++++				-	-	+				+	--	++++	2	0	0	2	0	8	2	1	0	0
ba212	1	7BEN	2	0.625												++	++	+		+		-			0	0	2	2	0	10	1	0	0	0
ba212	1	7BEN	3	0.75												++	++	++		+		-			0	0	3	1	0	10	1	0	0	0
ba212	1	7BZ5	1	2.25								++++				+	-					++	*	++++	2	0	1	1	1	9	1	0	0	0
ba212	1	7C01	1	3.25						+	+	++++				+	+			++++		-	-	++++	3	0	0	4	0	6	2	0	0	0
ba212	1	7C01	2	2.125								++++				+	*			++++			-	+	2	0	0	2	1	9	1	0	0	0
ba212	1	7CDI	1	1.375								+				+	*			+++		-	--	++++	1	1	0	2	1	8	1	1	0	0
ba212	1	7CH4	1	3								+++				+				++++		+++	-	++++	2	2	0	1	0	9	1	0	0	0
ba212	1	7CHF	2	0.875							++	+++				+	---			+		+	*	++	0	1	2	3	1	7	0	0	1	0
ba212	1	7CHO	1	0.625						-		++				+	+			*		--		+++	0	1	1	2	1	8	1	1	0	0
ba212	1	7CHO	2	0.875						+++		++				*	-			+		--	-	+++	0	2	1	1	1	7	2	1	0	0
ba212	1	7CHP	1	2.25							+++	+++								++			*	++++	1	2	1	0	1	10	0	0	0	0
ba212	1	7CHS	1	1.5								++++				*	*			++		--	*	+++	1	1	1	0	3	8	0	1	0	0
ba212	1	7CJF	1	2.25								++++				-				+		+	+	++++	2	0	0	3	0	9	1	0	0	0
ba212	1	7CZQ	1	1.625						--	+	++++				+	--			+++		-	*	+++	1	2	0	2	1	6	1	2	0	0
ba212	1	7CZQ	2	2.625						---	+	++++								++++		*		++++	3	0	0	1	1	9	0	0	1	0
ba212	1	7CZR	1	1.375								++++				-				--		-	-	++++	2	0	0	0	0	9	3	1	0	0
ba212	1	7CZR	2	0.5								+++				-	--			+		-	-	+++	0	2	0	1	0	8	3	1	0	0
ba212	1	7CZS	1	0.25						+		++					--			-		-	-	+++	0	1	1	1	0	8	3	1	0	0
ba212	1	7CZS	2	0.75								+				-	--			*			*	++++	1	0	0	1	2	9	1	1	0	0
ba212	1	7CZS	3	1.125								++				+	*			-			-	++++	1	0	1	1	1	9	2	0	0	0
ba212	1	7D0C	1	1						+		++				+	-			++++		---	-	++	1	0	2	2	0	7	2	0	1	0
ba212	1	7D0C	2	1.125						+		+++					-			++++		---	-	++	1	1	1	1	0	8	2	0	1	0
ba212	1	7E5Y	1	2						-	++++	+				++	++++			*		---	--	+++	2	1	1	1	1	6	1	1	1	0
ba212	1	7E5Y	2	0.125								++				*	+			--		--		++	0	0	2	1	1	9	0	2	0	0
ba212	1	7E8M	1	1.375												+	*			++++		--	---	++++	2	0	0	1	1	9	0	1	1	0
ba212	1	7EY0	1	1.375						-	+	++++				++	-			*		--		+++	1	1	1	1	1	7	2	1	0	0
ba212	1	7JMO	1	0.625								++				+	+			+++			---	+	0	1	1	3	0	9	0	0	1	0
ba212	1	7K45	1	1.25												++	+++	++		+++		--			0	2	2	0	0	10	0	1	0	0
ba212	1	7K4N	1	0.875												++	++	+		+++		--			0	1	2	1	0	10	0	1	0	0
ba212	1	7K4N	2	1.125												++	+++	+		+++		--			0	2	1	1	0	10	0	1	0	0
ba212	1	7K4N	3	0.875												++	++	+		+++		--			0	1	2	1	0	10	0	1	0	0
ba212	1	7K8M	1	1.25								+++				+	*			+		--	++	+++	0	2	1	2	1	8	0	1	0	0
ba212	1	7KFV	1	2.75								++++						+		+++		+	*	++++	2	1	0	2	1	9	0	0	0	0
ba212	1	7KFV	2	3								++++				-		-		++++		+	+	++++	3	0	0	2	0	8	2	0	0	0
ba212	1	7KFV	3	2.875								+++				-		+		++++		+	++	++++	2	1	1	2	0	8	1	0	0	0
ba212	1	7KFW	1	3.125								++++				+	+	+		++++		*	--	++++	3	0	0	3	1	7	0	1	0	0
ba212	1	7KFW	2	2.625								++++				*	+	+		++++			-	+++	2	1	0	2	1	8	1	0	0	0
ba212	1	7KFW	3	2.25						-		+++				++	+	+		++++		+	--	+++	1	2	1	3	0	6	1	1	0	0
ba212	1	7KFX	1	3.625								++++				+	+			++++		++	+	++++	3	0	1	3	0	8	0	0	0	0
ba212	1	7KFY	1	2.375								++++				-	-	+		+++		*	*	++++	2	1	0	1	2	7	2	0	0	0
ba212	1	7KMH	1	1.5								+++				-						-	++	++++	1	1	1	0	0	10	2	0	0	0
ba212	1	7KMI	1	0.875						-		++				-				+		-	-	++++	1	0	1	1	0	8	4	0	0	0
ba212	1	7KN5	1	0.125								++		+++			--	+		*		*	---		0	1	1	1	2	8	0	1	1	0
ba212	1	7KN5	4	1.875								++++		++++			-	++		*		*	--		2	0	1	0	2	8	1	1	0	0
ba212	1	7KN6	1	1						+		+				+	+					+	-	+++	0	1	0	5	0	8	1	0	0	0
ba212	1	7KN7	1	0.75								++				+	+			+		-		++	0	0	2	3	0	9	1	0	0	0
ba212	1	7KQE	1	0.75		++++	-	--			+														1	0	0	1	0	11	1	1	0	0
ba212	1	7KQE	2	0.625		+++	-			+	+														0	1	0	2	0	11	1	0	0	0
ba212	1	7KQE	3	1		++++	-				+														1	0	0	1	0	12	1	0	0	0
ba212	1	7KS9	1	0.75								++++					----			*		*	++	+++	1	1	1	0	2	9	0	0	0	1
ba212	1	7KSG	1	0.625								+++		++			*	++		--		+	--		0	1	2	1	1	8	0	2	0	0
ba212	1	7KSG	2	0.75								++		++			-	++		+++		-	--		0	1	3	0	0	8	2	1	0	0
ba212	1	7KSG	3	0								+		+++			-	+++		*		*	----		0	2	0	1	2	8	1	0	0	1
ba212	1	7LRS	1	0.25												++	+	+		*		--			0	0	1	2	1	10	0	1	0	0
ba212	1	7LRT	1	0.25												++	++	+		-		--			0	0	2	1	0	10	1	1	0	0
ba212	1	7LRT	2	0												++	---	+		++		-			0	0	2	1	0	10	1	0	1	0
ba212	1	7LRT	3	0.5												++	++	+		+		--			0	0	2	2	0	10	0	1	0	0
ba212	1	7M6D	2	1.5								+++				*	+			+		-	-	++++	1	1	0	2	1	8	2	0	0	0
ba212	1	7M6F	1	1.25						++	++					-				++		-	--	++++	1	0	3	0	0	8	2	1	0	0
ba212	1	7M6F	2	-0.125						-	+++	+				--	*						---	+	0	1	0	2	1	8	1	1	1	0
ba212	1	7M7B	1	0.5		++				+	+														0	0	1	2	0	12	0	0	0	0
ba212	1	7MLZ	1	0.75												++	+			+++		-			0	1	1	1	0	11	1	0	0	0
ba212	1	7MM0	1	1.5								+				+++	+++	-		+++					0	3	0	1	0	10	1	0	0	0
ba212	1	7MZI	1	1						--		+++				*	-	+		+++		--		+++	0	3	0	1	1	7	1	2	0	0
ba212	1	7MZJ	1	1.375						+++		++++				-	-	+		*		--		++	1	1	1	1	1	7	2	1	0	0
ba212	1	7MZJ	3	1.25						+		+++				+	-	+		++		--		+++	0	2	1	3	0	7	1	1	0	0
ba212	1	7MZK	2	0.375						+		+++				+	---	+		*		--		++	0	1	1	3	1	7	0	1	1	0
ba212	1	7MZK	3	0.25								+++				*	--	+		*		--		+	0	1	0	2	2	8	0	2	0	0
ba212	1	7ND3	1	1.5								++++				+	-			-		--	-	++++	2	0	0	1	0	8	3	1	0	0
ba212	1	7ND6	1	1.875						*		+++								+		+	+	++++	1	1	0	3	1	9	0	0	0	0
ba212	1	7NX6	2	1.25								+++				+	+			-		--	-	++++	1	1	0	2	0	8	2	1	0	0
ba212	1	7NX7	2	1.125						+		+				+	+			*		--	-	++++	1	0	0	4	1	7	1	1	0	0
ba212	1	7NX8	2	1.125								++				+	+			*		-	--	++++	1	0	1	2	1	8	1	1	0	0
ba212	1	7NX9	1	1						-		+				+	+					-	-	++++	1	0	0	3	0	8	3	0	0	0
ba212	1	7NXA	1	0.75								+				*	+			-		-	--	++++	1	0	0	2	1	8	2	1	0	0
ba212	1	7NXB	1	1.25							+	++				+	*			-		-	*	++++	1	0	1	2	2	7	2	0	0	0
ba212	1	7OR9	2	1.125								++				+	+			-		-	-	++++	1	0	1	2	0	8	3	0	0	0
ba212	1	7ORA	1	0.625												++	++	+		*					0	0	2	1	1	11	0	0	0	0
ba212	1	7ORA	4	0.625												++	+++	+				--			0	1	1	1	0	11	0	1	0	0
ba212	1	7ORB	1	0.125												+	+	+		+		--	-		0	0	0	4	0	9	1	1	0	0
ba212	1	7ORB	4	-0.25												+	*			-		--			0	0	0	1	1	11	1	1	0	0
ba212	1	7P40	1	1.375												++++	++	++		*		-	-	+	1	0	2	1	1	8	2	0	0	0
ba212	1	7P40	2	0.125												+++	++	*		-		--	--		0	1	1	0	1	9	1	2	0	0
ba212	1	7P40	3	0.875								+				+++	++	+		*		-			0	1	1	2	1	9	1	0	0	0
ba212	1	7PHG	1	0.75												++	+++	+		+		--			0	1	1	2	0	10	0	1	0	0
ba212	1	7R6X	3	1.25												++	++++			*					1	0	1	0	1	12	0	0	0	0
ba212	2	6XKQ	1	2.25												+	+	++++		++++		--	--	+++	2	1	0	2	0	8	0	2	0	0
ba212	2	6YZ5	1	1.25														+++		++++			--		1	1	0	0	0	12	0	1	0	0
ba212	2	6YZ7	3	1.25										+				+++		++++		-	--		1	1	0	1	0	10	1	1	0	0
ba212	2	6YZ7	4	1														++		++++			--		1	0	1	0	0	12	0	1	0	0
ba212	2	6Z2M	2	0.875										+				+		++++		-	--		1	0	0	2	0	10	1	1	0	0
ba212	2	6Z2M	4	1.375										+				+++		++++			--		1	1	0	1	0	11	0	1	0	0
ba212	2	6Z43	1	0.875										+				+		++++		-	--		1	0	0	2	0	10	1	1	0	0
ba212	2	6Z43	2	1.125														+++		++++		-	--		1	1	0	0	0	11	1	1	0	0
ba212	2	6Z43	3	0.625														+		++++		--	--		1	0	0	1	0	11	0	2	0	0
ba212	2	6ZBP	1	1.375										+				+++		++++			--		1	1	0	1	0	11	0	1	0	0
ba212	2	6ZCZ	1	1.25										+				+++		++++		-	--		1	1	0	1	0	10	1	1	0	0
ba212	2	6ZH9	2	1.125														+++		++++		-	--		1	1	0	0	0	11	1	1	0	0
ba212	2	6ZHD	1	1.875										+				++++		++++			--		2	0	0	1	0	11	0	1	0	0
ba212	2	6ZHD	2	1										+				++		++++		-	--		1	0	1	1	0	10	1	1	0	0
ba212	2	6ZHD	3	0.875										+				++		++++		--	--		1	0	1	1	0	10	0	2	0	0
ba212	2	6ZXN	1	-0.375										*				*				-	--		0	0	0	0	2	11	1	1	0	0
ba212	2	6ZXN	2	0										++				+		-			--		0	0	1	1	0	11	1	1	0	0
ba212	2	6ZXN	3	0.25										++				*		+			-		0	0	1	1	1	11	1	0	0	0
ba212	2	7A25	1	0										++				++				--	--		0	0	2	0	0	11	0	2	0	0
ba212	2	7A25	2	-0.25										++				++				---	--		0	0	2	0	0	11	0	1	1	0
ba212	2	7A25	3	-0.375										+				+		-		--	--		0	0	0	2	0	10	1	2	0	0
ba212	2	7A29	1	-0.25										++				+		-		--	--		0	0	1	1	0	10	1	2	0	0
ba212	2	7A29	2	-0.25										++								--	--		0	0	1	0	0	12	0	2	0	0
ba212	2	7A29	3	-0.25										+						-			--		0	0	0	1	0	12	1	1	0	0
ba212	2	7C8V	1	1								++		+				++		++		+	----	++++	1	0	3	2	0	8	0	0	0	1
ba212	2	7C8W	1	-0.5								++++					--	--		*		---	---		1	0	0	0	1	9	0	2	2	0
ba212	2	7CAN	1	-0.125								++++					--	--		+		---	---	++	1	0	1	1	0	8	0	2	2	0
ba212	2	7CDJ	1	0.125													++	+					--		0	0	1	1	0	12	0	1	0	0
ba212	2	7CHC	2	0.625														++++		-			--		1	0	0	0	0	12	1	1	0	0
ba212	2	7CHE	2	0.75														++++		-			-		1	0	0	0	0	12	2	0	0	0
ba212	2	7CHF	1	1										+				++++		-					1	0	0	1	0	12	1	0	0	0
ba212	2	7CHH	1	0.375														++++		-		--	--		1	0	0	0	0	11	1	2	0	0
ba212	2	7CHH	2	0.125										+				++		-			-		0	0	1	1	0	11	2	0	0	0
ba212	2	7CHH	3	0														+++		-		-	--		0	1	0	0	0	11	2	1	0	0
ba212	2	7CM4	1	0.5								+		++++				++		*		----	-	++	1	0	2	1	1	8	1	0	0	1
ba212	2	7CWL	1	-0.25										--			-	+++		+		--	--		0	1	0	1	0	9	1	3	0	0
ba212	2	7CWL	2	-0.125													-	+++		--		-	-		0	1	0	0	0	10	3	1	0	0
ba212	2	7CWL	3	-0.125													--	+++		-		-	-		0	1	0	0	0	10	3	1	0	0
ba212	2	7CWM	1	-0.125													--	++++		---		--	-		1	0	0	0	0	10	1	2	1	0
ba212	2	7CWM	2	-0.25										-			--	+		+		-			0	0	0	2	0	10	2	1	0	0
ba212	2	7CWM	3	0.625													-	++++		--					1	0	0	0	0	12	1	1	0	0
ba212	2	7CWN	1	0													-	+++		*		--	-		0	1	0	0	1	10	2	1	0	0
ba212	2	7CWN	3	-0.625										-			-	+++		---		--	-		0	1	0	0	0	9	3	1	1	0
ba212	2	7CWN	6	-0.875													--	++		---		--	-		0	0	1	0	0	10	1	2	1	0
ba212	2	7CWO	1	-0.25													--	+++		-		--	-		0	1	0	0	0	10	2	2	0	0
ba212	2	7CWT	2	0.375						-												++	--	+++	0	1	1	0	0	11	1	1	0	0
ba212	2	7CWT	4	0.625						-			++									++	*	++	0	0	3	0	1	10	1	0	0	0
ba212	2	7CWT	5	1.125									+									+++		+++	0	2	0	1	0	12	0	0	0	0
ba212	2	7CWU	2	0													--	+++		-		-			0	1	0	0	0	11	2	1	0	0
ba212	2	7CWU	4	-0.25										+			--	++		--		-			0	0	1	1	0	10	1	2	0	0
ba212	2	7CWU	6	-0.875										-			--			--		-	-		0	0	0	0	0	10	3	2	0	0
ba212	2	7CYH	1	1.5																		++++	*	+++	1	1	0	0	1	12	0	0	0	0
ba212	2	7CYP	1	0.25									--									++	*	++	0	0	2	0	1	11	0	1	0	0
ba212	2	7CYP	2	1.125						-			+									+++	+	+++	0	2	0	2	0	10	1	0	0	0
ba212	2	7CYP	3	0.375						-			++									*	*	++	0	0	2	0	2	10	1	0	0	0
ba212	2	7CZP	1	2.875						++++	++	+++								+		--	++	++++	2	1	2	1	0	8	0	1	0	0
ba212	2	7CZP	2	2.625						++	++++	+++								+		--	*	++++	2	1	1	1	1	8	0	1	0	0
ba212	2	7CZT	1	0.5							+	+				++	--			++		---	---	++++	1	0	2	2	0	7	0	1	2	0
ba212	2	7CZT	2	0.625						+		+++				++	---			++		---	---	++++	1	1	2	1	0	7	0	0	3	0
ba212	2	7CZU	1	1.75						--	+	++++				+				*		--		++++	2	0	0	2	1	8	0	2	0	0
ba212	2	7CZU	2	0.875						-		+++								++		-	-	+++	0	2	1	0	0	9	3	0	0	0
ba212	2	7CZV	1	1.75							+	+++				*				+		*		++++	1	1	0	2	2	9	0	0	0	0
ba212	2	7CZV	2	1.5							+	+++				*				+		-	-	++++	1	1	0	2	1	8	2	0	0	0
ba212	2	7CZV	3	2.125						*	+	++++				*		+		+		-	-	++++	2	0	0	3	2	6	2	0	0	0
ba212	2	7CZX	1	0.25										+			+	++		+		-	--		0	0	1	3	0	9	1	1	0	0
ba212	2	7CZX	2	0.5										+				++		++		+	--		0	0	2	2	0	10	0	1	0	0
ba212	2	7CZX	3	0.875										+				+++		++		++	--		0	1	2	1	0	10	0	1	0	0
ba212	2	7CZY	1	0												+	-	++		+		--	--	+	0	0	1	3	0	8	1	2	0	0
ba212	2	7CZY	2	0.125												+++	-	++		+		---	--	+	0	1	1	2	0	8	1	1	1	0
ba212	2	7CZZ	1	0.125												+	-	++		+		--	-	+	0	0	1	3	0	8	2	1	0	0
ba212	2	7CZZ	2	0.125												+	--	+++		*		--	-	+	0	1	0	2	1	8	1	2	0	0
ba212	2	7CZZ	3	0.375												+	-	+++		+		--	-	+	0	1	0	3	0	8	2	1	0	0
ba212	2	7D0B	1	1.125								+++						+++		++		-			0	2	1	0	0	11	1	0	0	0
ba212	2	7D0D	1	1.375								++++						++		+					1	0	1	1	0	12	0	0	0	0
ba212	2	7D0D	2	1.375								++++				+	-	+++				-			1	1	0	1	0	10	2	0	0	0
ba212	2	7D30	1	0.375								++++					--	+		*		----	---	++++	2	0	0	1	1	8	0	1	1	1
ba212	2	7D30	2	-0.25		-		-																	0	0	0	0	0	13	2	0	0	0
ba212	2	7DCC	1	1.125				+	++++	+	-	--												++	1	0	1	2	0	9	1	1	0	0
ba212	2	7DCC	2	0.5			--	--	++	++	+++														0	1	2	0	0	10	0	2	0	0
ba212	2	7DCC	3	2.375					+	++	++++													++++	2	0	1	1	0	11	0	0	0	0
ba212	2	7DCX	1	0				-	++	--	+												-	+	0	0	1	2	0	9	2	1	0	0
ba212	2	7DCX	2	-0.375		--	-	----		++++			*												1	0	0	0	1	10	1	1	0	1
ba212	2	7DCX	3	-0.125				----		*	++++	-				-								+	1	0	0	1	1	9	2	0	0	1
ba212	2	7DD2	1	0.875				---	++++	*													-	+++	1	1	0	0	1	10	1	0	1	0
ba212	2	7DD2	2	0.875				+	+	++	*	+												++	0	0	2	3	1	9	0	0	0	0
ba212	2	7DD8	1	-0.125			-	-	-	-	++					*	-							++	0	0	2	0	1	7	5	0	0	0
ba212	2	7DJZ	1	2								+++		++++			-	++++		+		--	--		2	1	0	1	0	8	1	2	0	0
ba212	2	7DK0	1	1.75										++				++++		++++		--	--		2	0	1	0	0	10	0	2	0	0
ba212	2	7DK4	1	1.625								+					-	++		++		+	*	++++	1	0	2	2	1	8	1	0	0	0
ba212	2	7DK4	2	1.25														+		++++		--	-	+++	1	1	0	1	0	10	1	1	0	0
ba212	2	7DK4	3	1.625								++		-			---	++		++++		--		++++	2	0	2	0	0	8	1	1	1	0
ba212	2	7DK5	1	0.5								-						+		++++		--	---	++	1	0	1	1	0	9	1	1	1	0
ba212	2	7DK6	1	1.5								+				+	+	+		+++		--	--	++++	1	1	0	4	0	7	0	2	0	0
ba212	2	7DK6	2	1.625										-			-	++		++++		--	-	++++	2	0	1	0	0	8	3	1	0	0
ba212	2	7DK7	1	-0.25													-	*		+		--	----	++++	1	0	0	1	1	9	1	1	0	1
ba212	2	7DK7	2	0.75								+		-		-	-	+		++		--	-	++++	1	0	1	2	0	6	4	1	0	0
ba212	2	7DK7	3	-0.5																-		*	---	+	0	0	0	1	1	11	1	0	1	0
ba212	2	7E23	1	0.125														+		+++		--	--		0	1	0	1	0	11	0	2	0	0
ba212	2	7E3K	1	1.75												++++	+++	++		+		-			1	1	1	1	0	10	1	0	0	0
ba212	2	7E3K	2	1.5												++++	+++			+		-			1	1	0	1	0	11	1	0	0	0
ba212	2	7E3K	3	1.875												++++	+++	++		++		-			1	1	2	0	0	10	1	0	0	0
ba212	2	7E3L	1	0.875												++	++++			--		-			1	0	1	0	0	11	1	1	0	0
ba212	2	7E3L	2	0.625												++	+++	+		-		-			0	1	1	1	0	10	2	0	0	0
ba212	2	7E3L	3	0.625												++	+++	+		-		-			0	1	1	1	0	10	2	0	0	0
ba212	2	7E5R	3	0.125														++++		---		--	-		1	0	0	0	0	11	1	1	1	0
ba212	2	7E5R	6	0.375													-	++++		--		-	-		1	0	0	0	0	10	3	1	0	0
ba212	2	7E5R	8	0.375														++++		--		--	-		1	0	0	0	0	11	1	2	0	0
ba212	2	7E5S	1	0									--									+	-	++	0	0	1	1	0	11	1	1	0	0
ba212	2	7E5S	4	-0.625										-				+++		---		--	--		0	1	0	0	0	10	1	2	1	0
ba212	2	7E5S	8	-1										-			-	++		---		--	--		0	0	1	0	0	9	2	2	1	0
ba212	2	7E7Y	1	-0.125												+	--								0	0	0	1	0	13	0	1	0	0
ba212	2	7E7Y	2	-1.125												+	----	-					-		0	0	0	1	0	11	2	0	0	1
ba212	2	7EY5	2	0												-	++	+		+		--	-		0	0	1	2	0	9	2	1	0	0
ba212	2	7JMP	1	0.375								++					+	+		++		--	-		0	0	2	2	0	9	1	1	0	0
ba212	2	7JV2	1	-0.375													-	+++		--		--	--		0	1	0	0	0	10	1	3	0	0
ba212	2	7JV4	1	0.75														++++					--		1	0	0	0	0	13	0	1	0	0
ba212	2	7JV4	2	-0.125														++				-	--		0	0	1	0	0	12	1	1	0	0
ba212	2	7JV4	3	0.125														+++				-	--		0	1	0	0	0	12	1	1	0	0
ba212	2	7JV6	1	-0.25														+				-	--		0	0	0	1	0	12	1	1	0	0
ba212	2	7JV6	2	0														++					--		0	0	1	0	0	13	0	1	0	0
ba212	2	7JV6	3	0.125														+++				-	--		0	1	0	0	0	12	1	1	0	0
ba212	2	7JVB	1	0.75								++++		++				+		-		--	--		1	0	1	1	0	9	1	2	0	0
ba212	2	7JVB	2	1								++++		+				+++		--		--	-		1	1	0	1	0	9	1	2	0	0
ba212	2	7JX3	1	1.25																++			+++	+++	0	2	1	0	0	12	0	0	0	0
ba212	2	7JZL	1	2.375								++++				+	--	+		++		++	-	++++	2	0	2	2	0	7	1	1	0	0
ba212	2	7JZL	2	2.5								++++				+	-	+		+++		-	*	++++	2	1	0	2	1	7	2	0	0	0
ba212	2	7JZL	3	2.375								++++				+	--	++		++		+	-	++++	2	0	2	2	0	7	1	1	0	0
ba212	2	7JZM	1	1								++++					-	+		*		----		++++	2	0	0	1	1	9	1	0	0	1
ba212	2	7JZN	1	1.375								++++					-			*		---	*	++++	2	0	0	0	2	9	1	0	1	0
ba212	2	7JZN	2	2								++++					-			*		*	+	++++	2	0	0	1	2	9	1	0	0	0
ba212	2	7JZN	3	1.75								++++					-			++		---	+	++++	2	0	1	1	0	9	1	0	1	0
ba212	2	7JZU	1	2.25								++++						++		+++		++	--	+++	1	2	2	0	0	9	0	1	0	0
ba212	2	7K43	1	0.875														++		++++		-	--		1	0	1	0	0	11	1	1	0	0
ba212	2	7K43	2	1														+++		++++		--	--		1	1	0	0	0	11	0	2	0	0
ba212	2	7K43	3	1.125														+++		++++		-	--		1	1	0	0	0	11	1	1	0	0
ba212	2	7K8S	1	-0.375								+		++				+++		---		--	---		0	1	1	1	0	9	0	1	2	0
ba212	2	7K8S	2	0.375								+		++				+++		++		---	--		0	1	2	1	0	9	0	1	1	0
ba212	2	7K8S	3	0.75								++		++++				+				-	---		1	0	1	1	0	10	1	0	1	0
ba212	2	7K8T	1	1.375								+		+++				++++		+		--	-		1	1	0	2	0	9	1	1	0	0
ba212	2	7K8T	2	0.875								+		+++			-	+++		++		--	-		0	2	1	1	0	8	2	1	0	0
ba212	2	7K8T	3	0								++++		+				++		----		--	-		1	0	1	1	0	9	1	1	0	1
ba212	2	7K8U	1	0.625				-		+	++			+++				+		*			--		0	1	1	2	1	8	1	1	0	0
ba212	2	7K8X	1	0														+		++		-	--		0	0	1	1	0	11	1	1	0	0
ba212	2	7K8X	2	-0.125				--		--				-			+	++++		+		--	---		1	0	0	2	0	7	1	3	1	0
ba212	2	7K8Y	1	0.25						++	++			-				++		*		-	--		0	0	3	0	1	8	2	1	0	0
ba212	2	7K90	1	0.625								*						++++		+		--	--		1	0	0	1	1	10	0	2	0	0
ba212	2	7K90	2	0.375														++++		-		--	--		1	0	0	0	0	11	1	2	0	0
ba212	2	7K90	3	0.625								--						++++		++		-	--		1	0	1	0	0	10	1	2	0	0
ba212	2	7K9H	1	0.875						-	++++	+						++				-	--	*	1	0	1	1	1	8	2	1	0	0
ba212	2	7K9H	2	0														++		*			--		0	0	1	0	1	12	0	1	0	0
ba212	2	7K9I	1	-0.125										++			-	*		+		-	--		0	0	1	1	1	9	2	1	0	0
ba212	2	7K9Z	2	0.5								+				+	++	*		++		-	-		0	0	2	2	1	8	2	0	0	0
ba212	2	7KGJ	1	1.5						++				+				+++		-			--	++++	1	1	1	1	0	9	1	1	0	0
ba212	2	7KKK	1	2.25														-		++++		+++	-	++++	2	1	0	0	0	10	2	0	0	0
ba212	2	7KKK	2	2.875																++++		++++	-	++++	3	0	0	0	0	11	1	0	0	0
ba212	2	7KKK	3	2.75													-	*		++++		++++	-	++++	3	0	0	0	1	9	2	0	0	0
ba212	2	7KKL	1	2.5								+++								++++		++++	----	++++	3	1	0	0	0	10	0	0	0	1
ba212	2	7KKL	2	1.75								+++								++		++++	----	++++	2	1	1	0	0	10	0	0	0	1
ba212	2	7KKL	3	2.875								++++						-		++++		+++	---	++++	3	1	0	0	0	9	1	0	1	0
ba212	2	7KLG	1	2.25								++++						+++		++		--	--	++++	2	1	1	0	0	9	0	2	0	0
ba212	2	7KLG	2	2.125						+	++	++++				-		+		++		--	--	++++	2	0	2	2	0	6	1	2	0	0
ba212	2	7KLH	1	1.625								++++						++		++		--	-	+++	1	1	2	0	0	9	1	1	0	0
ba212	2	7KLH	2	1.75							+	+++					-	++		++		-	-	++++	1	1	2	1	0	7	3	0	0	0
ba212	2	7KLW	2	1.375						++								++		+		-	-	++++	1	0	2	1	0	9	2	0	0	0
ba212	2	7KMG	1	2.375										+++			+	++++		++++			--		2	1	0	1	0	10	0	1	0	0
ba212	2	7KMG	2	1.375										+			+	+++		++++		-	--		1	1	0	2	0	9	1	1	0	0
ba212	2	7KMK	1	2								++++						+		+		-	-	++++	2	0	0	2	0	9	2	0	0	0
ba212	2	7KMK	2	2.125								++++				-		++++		++		--	--	+++	2	1	1	0	0	8	1	2	0	0
ba212	2	7KML	1	1								++++								*		-		+	1	0	0	1	1	11	1	0	0	0
ba212	2	7KML	2	1.125								++++						+		*		-		+	1	0	0	2	1	10	1	0	0	0
ba212	2	7KML	3	1								++++						+		-		-		+	1	0	0	2	0	10	2	0	0	0
ba212	2	7KXJ	1	0.25								--						+		*		-		+++	0	1	0	1	1	10	1	1	0	0
ba212	2	7KXJ	2	0.125						-		*										--		+++	0	1	0	0	1	11	1	1	0	0
ba212	2	7KXJ	3	1.625								++++				-		+		+		--	--	++++	2	0	0	2	0	8	1	2	0	0
ba212	2	7KXK	1	1.25								++						+		++		--	-	++++	1	0	2	1	0	9	1	1	0	0
ba212	2	7KXK	2	0.875								++++								+		*	---	++	1	0	1	1	1	10	0	0	1	0
ba212	2	7KXK	3	0.375								*						+		+		--	-	+++	0	1	0	2	1	9	1	1	0	0
ba212	2	7KZB	1	0.625						+		++				*	*	++				-		+	0	0	2	2	2	8	1	0	0	0
ba212	2	7L3N	1	0.875			-	--					*	+++			+++	++		+++		--	--		0	3	1	0	1	6	1	3	0	0
ba212	2	7L58	1	0.125								+		-			--	++		++		-	*		0	0	2	1	1	8	2	1	0	0
ba212	2	7LAA	1	0.125														+++		-		-	-		0	1	0	0	0	11	3	0	0	0
ba212	2	7LDJ	1	2								++++		+++			*	+		+++		-	--	++	1	2	1	1	1	7	1	1	0	0
ba212	2	7LDJ	2	2.375								+++		++			-			++++			--	++++	2	1	1	0	0	9	1	1	0	0
ba212	2	7LDJ	3	2.25								++++		++++			*	+		+++		--	--	+	2	1	0	2	1	7	0	2	0	0
ba212	2	7LDJ	4	3								+++		++++		+	-	+		++++		+	*	++	2	1	1	3	1	6	1	0	0	0
ba212	2	7LJR	1	0.125													++	++		-			--		0	0	2	0	0	11	1	1	0	0
ba212	2	7LOP	2	0.625										+				+++		+++		--	--		0	2	0	1	0	10	0	2	0	0
ba212	2	7LOP	4	0.625										+				+++		+++		*	---		0	2	0	1	1	10	0	0	1	0
ba212	2	7LXY	1	0.5														+++		+++		--	--		0	2	0	0	0	11	0	2	0	0
ba212	2	7LXY	3	0.625														+++		+++		-	--		0	2	0	0	0	11	1	1	0	0
ba212	2	7LXY	6	0.875														++		++++		-	--		1	0	1	0	0	11	1	1	0	0
ba212	2	7LXZ	2	0.75														++		++++		--	--		1	0	1	0	0	11	0	2	0	0
ba212	2	7LXZ	4	1.625														++++		++++		-	--		2	0	0	0	0	11	1	1	0	0
ba212	2	7LXZ	6	0.625														+		++++		--	--		1	0	0	1	0	11	0	2	0	0
ba212	2	7LY2	2	1														+++		++++		--	--		1	1	0	0	0	11	0	2	0	0
ba212	2	7LY2	3	1.25														+++		++++			--		1	1	0	0	0	12	0	1	0	0
ba212	2	7LY2	6	1.25														+++		++++			--		1	1	0	0	0	12	0	1	0	0
ba212	2	7M42	2	0.125													-	+++		+		-	--		0	1	0	1	0	10	2	1	0	0
ba212	2	7M6H	1	-0.25								++		-			+	+		-		--	--		0	0	1	2	0	8	2	2	0	0
ba212	2	7M6H	2	0.25				---	+	+	-	+		+++				+		+		*	--		0	1	0	5	1	5	1	1	1	0
ba212	2	7M6I	1	-0.125								+		-				*		*			-		0	0	0	1	2	10	2	0	0	0
ba212	2	7M6I	2	1.625				---	+	+	+			++				++++				--	--	++++	2	0	1	3	0	6	0	2	1	0
ba212	2	7MDW	1	-0.375										-				+		*		-	--		0	0	0	1	1	10	2	1	0	0
ba212	2	7MEJ	1	-0.625										+			-	-		*		--	--		0	0	0	1	1	9	2	2	0	0
ba212	2	7MJH	1	-0.25														++		*		--	--		0	0	1	0	1	11	0	2	0	0
ba212	2	7MJH	2	-0.125														++				-	--		0	0	1	0	0	12	1	1	0	0
ba212	2	7MJH	3	0.125														++				+	--		0	0	1	1	0	12	0	1	0	0
ba212	2	7MJI	1	-1.125														++		-		----	--		0	0	1	0	0	11	1	1	0	1
ba212	2	7MKL	1	0									-									+			0	0	0	1	0	13	1	0	0	0
ba212	2	7MKM	1	0																					0	0	0	0	0	15	0	0	0	0
ba212	2	7N0G	1	0								+		+				*				---	--	+++	0	1	0	2	1	9	0	1	1	0
ba212	2	7N0G	2	0.375						+				++			--	+++		-		-	----	++++	1	1	1	1	0	7	2	1	0	1
ba212	2	7N0G	3	-0.5						+				+				++		-		----	*	+	0	0	1	3	1	8	1	0	0	1
ba212	2	7N0H	1	0.875										++				++		+		---	--	++++	1	0	2	1	0	9	0	1	1	0
ba212	2	7N0H	2	0.5						*		-		+++				+		+		----	-	++++	1	1	0	2	1	7	2	0	0	1
ba212	2	7N8H	1	1.25														++++		+++			--		1	1	0	0	0	12	0	1	0	0
ba212	2	7N8H	4	0.75														+++		+++			--		0	2	0	0	0	12	0	1	0	0
ba212	2	7N8H	6	1														++++		+++		--	--		1	1	0	0	0	11	0	2	0	0
ba212	2	7N9A	1	-0.625														+		--		--	--		0	0	0	1	0	11	0	3	0	0
ba212	2	7N9B	1	1				++	+	+	+++							+++		-		--	--	+	0	2	1	3	0	6	1	2	0	0
ba212	2	7N9B	2	-1.125										---				++		---		-	--		0	0	1	0	0	10	1	1	2	0
ba212	2	7NDB	1	-0.125												+	--	++		-		-			0	0	1	1	0	10	2	1	0	0
ba212	2	7OAN	1	0.75										+				++		+		---	--	++++	1	0	1	2	0	9	0	1	1	0
ba212	2	7OAN	2	0.875										++				++		+		--	---	++++	1	0	2	1	0	9	0	1	1	0
ba212	2	7OAN	3	0.5										++				++		++		---	--	+++	0	1	3	0	0	9	0	1	1	0
ba212	2	7OAO	1	1.125										+				++		+		--	-	++++	1	0	1	2	0	9	1	1	0	0
ba212	2	7OAU	1	-0.375														+++		+		---	----	+++	0	2	0	1	0	10	0	0	1	1
ba212	2	7OAU	2	-0.125										+				++		++		--	----	+++	0	1	2	1	0	9	0	1	0	1
ba212	2	7P77	1	0.5						-		--						++		+++		+	--	++	0	1	2	1	0	8	1	2	0	0
ba212	2	7P77	2	0.625						--		*				-		+		+++		+	--	+++	0	2	0	2	1	7	1	2	0	0
ba212	2	7P77	6	0.625						---		--						++		++++		+	--	++	1	0	2	1	0	8	0	2	1	0
ba212	2	7P78	1	0.125						--		--						-		++		++	--	+++	0	1	2	0	0	8	1	3	0	0
ba212	2	7P78	2	0.25						--		---								++++			----	++++	2	0	0	0	0	10	0	1	1	1
ba212	2	7P78	3	1.625						-		-				-		+		++		++++	+	+++	1	1	1	2	0	7	3	0	0	0
ba212	2	7P79	1	-0.125						--		--						++		+		+++	----	+++	0	2	1	1	0	8	0	2	0	1
ba212	2	7P79	2	0.5						--		----						+		++++		+++	-	++	1	1	1	1	0	8	1	1	0	1
ba212	2	7P79	3	0.875						-		--								+++		++	---	++++	1	1	1	0	0	9	1	1	1	0
ba212	2	7R7N	1	0.125										++			-	+		*			-		0	0	1	1	1	10	2	0	0	0
ba212	2	7R8N	1	-0.875								-						*		-		-	---		0	0	0	0	1	10	3	0	1	0
ba212	2	7R8N	2	0.375								+		+				*		+++		--	-		0	1	0	2	1	9	1	1	0	0
ba212	2	7R8N	3	-0.375						+		+		+				-		--		--	-		0	0	0	3	0	8	2	2	0	0
ba212	2	7R8O	1	0.625										+				++		+		+			0	0	1	3	0	11	0	0	0	0
ba212	2	7R8O	2	0.75														+++		++		+	-		0	1	1	1	0	11	1	0	0	0
ba212	2	7R8O	3	0														+		+			--		0	0	0	2	0	12	0	1	0	0
ba212	2	7SO9	1	0.625														+++		+++		-	--		0	2	0	0	0	11	1	1	0	0
ba212	2	7SO9	4	0.75														++++		+		-	--		1	0	0	1	0	11	1	1	0	0
ba212	2	7SO9	6	1														++++		+++		--	--		1	1	0	0	0	11	0	2	0	0
ba212	3	6WPS	1	0																					0	0	0	0	0	15	0	0	0	0
ba212	3	6WPS	2	-0.125									-												0	0	0	0	0	14	1	0	0	0
ba212	3	6WPS	3	-0.125	-																				0	0	0	0	0	14	1	0	0	0
ba212	3	6WPT	1	-0.125									-												0	0	0	0	0	14	1	0	0	0
ba212	3	6WPT	2	-0.125									-												0	0	0	0	0	14	1	0	0	0
ba212	3	6XDG	2	-1.125									----									-			0	0	0	0	0	13	1	0	0	1
ba212	3	6XKP	1	0.75										+++				++							0	1	1	0	0	13	0	0	0	0
ba212	3	6XKP	2	1.125										+++				+++				+			0	2	0	1	0	12	0	0	0	0
ba212	3	7AKD	1	0.75	++++	--																			1	0	0	0	0	13	0	1	0	0
ba212	3	7AKD	2	0.875	++++	-																			1	0	0	0	0	13	1	0	0	0
ba212	3	7B27	1	0.5								+		++			-	++		++		-	-		0	0	3	1	0	8	3	0	0	0
ba212	3	7B27	2	0.5								++		+			+	++		+		--	-		0	0	2	3	0	8	1	1	0	0
ba212	3	7BEL	2	0																					0	0	0	0	0	15	0	0	0	0
ba212	3	7BEL	3	0																					0	0	0	0	0	15	0	0	0	0
ba212	3	7BEP	1	-0.125									-												0	0	0	0	0	14	1	0	0	0
ba212	3	7BEP	4	0.125									+												0	0	0	1	0	14	0	0	0	0
ba212	3	7BWJ	1	1										+++				+++		+			-		0	2	0	1	0	11	1	0	0	0
ba212	3	7DX4	1	0.875										++++				+		--					1	0	0	1	0	12	0	1	0	0
ba212	3	7EAM	1	0																					0	0	0	0	0	15	0	0	0	0
ba212	3	7EAM	2	0																					0	0	0	0	0	15	0	0	0	0
ba212	3	7EAN	1	0																					0	0	0	0	0	15	0	0	0	0
ba212	3	7EY0	2	0										+						-					0	0	0	1	0	13	1	0	0	0
ba212	3	7EY4	1	-0.125										+						--					0	0	0	1	0	13	0	1	0	0
ba212	3	7EY5	1	1.125									+									++++			1	0	0	1	0	13	0	0	0	0
ba212	3	7EYA	1	0.25										++				++		--					0	0	2	0	0	12	0	1	0	0
ba212	3	7EZV	1	2.125								++++				+++	++++			-		--			2	1	0	0	0	10	1	1	0	0
ba212	3	7EZV	2	0.25																		++			0	0	1	0	0	14	0	0	0	0
ba212	3	7JX3	2	0	+								-												0	0	0	1	0	13	1	0	0	0
ba212	3	7K8V	1	0.25						+	+			++						-		-			0	0	1	2	0	10	2	0	0	0
ba212	3	7K8V	2	0.25										++						+			-		0	0	1	1	0	12	1	0	0	0
ba212	3	7K8W	1	0.625				-		+	+	+		++				++		+			---	++	0	0	3	4	0	6	1	0	1	0
ba212	3	7K8W	2	1.375														+++		++		+++	-	++	0	2	2	0	0	10	1	0	0	0
ba212	3	7K8Z	1	0.125				-					++												0	0	1	0	0	13	1	0	0	0
ba212	3	7K8Z	2	-0.625			--	-					--												0	0	0	0	0	12	1	2	0	0
ba212	3	7K9J	1	0	-								+												0	0	0	1	0	13	1	0	0	0
ba212	3	7K9J	2	-0.125									-												0	0	0	0	0	14	1	0	0	0
ba212	3	7K9J	3	-0.125									-												0	0	0	0	0	14	1	0	0	0
ba212	3	7K9K	1	0.125									+												0	0	0	1	0	14	0	0	0	0
ba212	3	7K9Z	1	0.875										+++				++		+					0	1	1	1	0	12	0	0	0	0
ba212	3	7L0N	1	-0.125									-												0	0	0	0	0	14	1	0	0	0
ba212	3	7L0N	4	-0.125									-												0	0	0	0	0	14	1	0	0	0
ba212	3	7LM8	2	0.125		-	++																		0	0	1	0	0	13	1	0	0	0
ba212	3	7M6E	1	-0.125		-	++						--												0	0	1	0	0	12	1	1	0	0
ba212	3	7M6E	2	0	-	*	++						-												0	0	1	0	1	11	2	0	0	0
ba212	3	7M6E	3	0	-	*	+																		0	0	0	1	1	12	1	0	0	0
ba212	3	7M6G	1	-0.5									-	--									-		0	0	0	0	0	12	2	1	0	0
ba212	3	7M6G	2	-0.25									-	+						*			--		0	0	0	1	1	11	1	1	0	0
ba212	3	7M7W	1	0																					0	0	0	0	0	15	0	0	0	0
ba212	3	7M7W	3	0																					0	0	0	0	0	15	0	0	0	0
ba212	3	7MF1	1	0.625										++				+++		-					0	1	1	0	0	12	1	0	0	0
ba212	3	7MMO	1	-0.125																		-			0	0	0	0	0	14	1	0	0	0
ba212	3	7MMO	2	0.375									+++									-			0	1	0	0	0	13	1	0	0	0
ba212	3	7MY3	1	-0.875				----		--	+++		-												0	1	0	0	0	11	1	1	0	1
ba212	3	7MY3	2	-0.375			*	---		-	++														0	0	1	0	1	11	1	0	1	0
ba212	3	7MY3	3	0			-	-		-	+													++	0	0	1	1	0	10	3	0	0	0
ba212	3	7ORA	2	0																					0	0	0	0	0	15	0	0	0	0
ba212	3	7ORA	3	0																					0	0	0	0	0	15	0	0	0	0
ba212	3	7R6W	1	-0.25									--												0	0	0	0	0	14	0	1	0	0
ba212	3	7R6X	1	0	+								-												0	0	0	1	0	13	1	0	0	0
ba212	3	7R8M	1	-0.5									---												0	0	0	0	0	14	0	0	1	0
ba212	3	7R8M	2	-1									----												0	0	0	0	0	14	0	0	0	1
ba212	3	7S0C	1	0.25										+				++		-					0	0	1	1	0	12	1	0	0	0
ba212	3	7S0C	2	0.75										++++				-		*			-		1	0	0	0	1	11	2	0	0	0
ba212	3	7SOB	1	-0.25									--												0	0	0	0	0	14	0	1	0	0
ba212	3	7SOB	3	0	+								-												0	0	0	1	0	13	1	0	0	0
ba212	3	7SOB	6	0.125	+								*												0	0	0	1	1	13	0	0	0	0
ba212	3	7SOC	1	0									*												0	0	0	0	1	14	0	0	0	0
ba212	3	7V26	1	-0.5									---									*			0	0	0	0	1	13	0	0	1	0
ba212	3	7V26	2	-1.375									----									--	-		0	0	0	0	0	12	1	1	0	1
ba212	3	7V26	3	0.125									-									+	+		0	0	0	2	0	12	1	0	0	0
ba212	3	7V2A	1	-0.25	--	----	*						++++												1	0	0	0	1	11	0	1	0	1
ba212	3	7V2A	2	0	-	----	+						++++												1	0	0	1	0	11	1	0	0	1
ba212	3	7V2A	3	0.25	--	---	*						++++												1	0	0	0	1	11	0	1	1	0
ba212	4	6W41	1	0.375					+		++														0	0	1	1	0	13	0	0	0	0
ba212	4	6XC3	2	0																					0	0	0	0	0	15	0	0	0	0
ba212	4	6XC7	2	0.125				*			+														0	0	0	1	1	13	0	0	0	0
ba212	4	6YLA	1	0.125				+																	0	0	0	1	0	14	0	0	0	0
ba212	4	6YLA	2	0.125				*			+														0	0	0	1	1	13	0	0	0	0
ba212	4	6YM0	1	0.125							+														0	0	0	1	0	14	0	0	0	0
ba212	4	6YOR	1	0.25							++														0	0	1	0	0	14	0	0	0	0
ba212	4	6YOR	2	0.125				+																	0	0	0	1	0	14	0	0	0	0
ba212	4	6YZ7	1	0.875				+	++		+++														0	1	1	1	0	12	0	0	0	0
ba212	4	6YZ7	2	0.5				+	++		+														0	0	1	2	0	12	0	0	0	0
ba212	4	6Z2M	1	0.25				++																	0	0	1	0	0	14	0	0	0	0
ba212	4	6Z2M	3	-0.125					-																0	0	0	0	0	14	1	0	0	0
ba212	4	6ZCZ	2	0																					0	0	0	0	0	15	0	0	0	0
ba212	4	6ZDG	1	0.25				+			+														0	0	0	2	0	13	0	0	0	0
ba212	4	6ZDG	2	0																					0	0	0	0	0	15	0	0	0	0
ba212	4	6ZDG	3	0																					0	0	0	0	0	15	0	0	0	0
ba212	4	6ZDH	1	0																					0	0	0	0	0	15	0	0	0	0
ba212	4	6ZDH	2	0																					0	0	0	0	0	15	0	0	0	0
ba212	4	6ZDH	3	0																					0	0	0	0	0	15	0	0	0	0
ba212	4	6ZER	1	0																					0	0	0	0	0	15	0	0	0	0
ba212	4	6ZER	2	0																					0	0	0	0	0	15	0	0	0	0
ba212	4	6ZER	3	0																					0	0	0	0	0	15	0	0	0	0
ba212	4	6ZFO	1	0																					0	0	0	0	0	15	0	0	0	0
ba212	4	6ZFO	2	-0.125				-																	0	0	0	0	0	14	1	0	0	0
ba212	4	6ZH9	1	0.125				+																	0	0	0	1	0	14	0	0	0	0
ba212	4	6ZLR	1	0.375				+			++														0	0	1	1	0	13	0	0	0	0
ba212	4	6ZLR	2	0.25							++														0	0	1	0	0	14	0	0	0	0
ba212	4	6ZLR	3	0.25							++														0	0	1	0	0	14	0	0	0	0
ba212	4	7A5R	1	0.75					++		+++														0	1	1	0	0	13	0	0	0	0
ba212	4	7A5R	2	0.625				-	+++		++														0	1	1	0	0	12	1	0	0	0
ba212	4	7A5S	1	0.5				+	++		+														0	0	1	2	0	12	0	0	0	0
ba212	4	7A5S	2	0.5					++		++														0	0	2	0	0	13	0	0	0	0
ba212	4	7CAC	1	1.125			-	--	+	++	+					-	++++	+							1	0	1	3	0	7	2	1	0	0
ba212	4	7CAH	1	0.5			-	-		++	+++														0	1	1	0	0	11	2	0	0	0
ba212	4	7CAI	1	0.625			-	---	+	+	++++														1	0	0	2	0	10	1	0	1	0
ba212	4	7CAI	2	0.5		-	*	---	+++	++	+++		-			-	++	-							0	2	2	0	1	5	4	0	1	0
ba212	4	7CAK	1	-0.5		+	---	--	+		+		-												0	0	0	3	0	9	1	1	1	0
ba212	4	7CAK	2	-0.75			-	----	+	+	+														0	0	0	3	0	10	1	0	0	1
ba212	4	7CAK	3	-1.375			----	---		*	+														0	0	0	1	1	11	0	0	1	1
ba212	4	7CWN	2	0.5				---	+++		+++														0	2	0	0	0	12	0	0	1	0
ba212	4	7CWN	4	0.25				---	+++		++														0	1	1	0	0	12	0	0	1	0
ba212	4	7CWN	5	0.5				---	+++		+++														0	2	0	0	0	12	0	0	1	0
ba212	4	7CWS	2	0.125		-	-	-			+++														0	1	0	0	0	11	3	0	0	0
ba212	4	7CWS	3	0.75			--	--	+++	++	+++														0	2	1	0	0	10	0	2	0	0
ba212	4	7CWS	6	-0.75		+	--	----	+		++														0	0	1	2	0	10	0	1	0	1
ba212	4	7D2Z	1	-0.125		-																			0	0	0	0	0	14	1	0	0	0
ba212	4	7DPM	1	0.5			--	---	++++				++												1	0	1	0	0	11	0	1	1	0
ba212	4	7DPM	2	-0.625			--	----	+++				+												0	1	0	1	0	11	0	1	0	1
ba212	4	7DPM	3	-0.125			--	---	+++				+												0	1	0	1	0	11	0	1	1	0
ba212	4	7DPM	4	0.125		+		----	++++																1	0	0	1	0	12	0	0	0	1
ba212	4	7E5R	1	0.25			+	--		+	++														0	0	1	2	0	11	0	1	0	0
ba212	4	7E5R	5	0.75			+	-		++	+++														0	1	1	1	0	11	1	0	0	0
ba212	4	7E5R	7	0				---		++	++														0	0	2	0	0	12	0	0	1	0
ba212	4	7E5S	5	1			-	--	++++	+	++														1	0	1	1	0	10	1	1	0	0
ba212	4	7E5S	7	-0.125			-	*																	0	0	0	0	1	13	1	0	0	0
ba212	4	7EH5	2	-0.75			-	----		+	++												-	+	0	0	1	2	0	9	2	0	0	1
ba212	4	7EH5	3	0.125				---			++												+	++	0	0	2	1	0	11	0	0	1	0
ba212	4	7EH5	5	-1.125			-	----			*														0	0	0	0	1	12	1	0	0	1
ba212	4	7JMW	1	1							++++														1	0	0	0	0	14	0	0	0	0
ba212	4	7JVA	1	0.875		++++	-	-	+																1	0	0	1	0	11	2	0	0	0
ba212	4	7JVC	1	0.5		+++	-	*	+																0	1	0	1	1	11	1	0	0	0
ba212	4	7JVC	2	0		++	-	--	+																0	0	1	1	0	11	1	1	0	0
ba212	4	7JVC	3	1		++++	-	*	+																1	0	0	1	1	11	1	0	0	0
ba212	4	7JW0	1	0																					0	0	0	0	0	15	0	0	0	0
ba212	4	7JW0	2	0																					0	0	0	0	0	15	0	0	0	0
ba212	4	7JW0	3	0																					0	0	0	0	0	15	0	0	0	0
ba212	4	7JX3	3	0																					0	0	0	0	0	15	0	0	0	0
ba212	4	7KZB	2	1.5			-		++++	+	+++														1	1	0	1	0	11	1	0	0	0
ba212	4	7L0N	2	0																					0	0	0	0	0	15	0	0	0	0
ba212	4	7L0N	3	0.125				+																	0	0	0	1	0	14	0	0	0	0
ba212	4	7LD1	1	0.25			-	---	-	++	++++												-	-	1	0	1	0	0	8	4	0	1	0
ba212	4	7LD1	2	0.625			-	--	++	+	+++												+	*	0	1	1	2	1	8	1	1	0	0
ba212	4	7LD1	3	1.625			-	--		++++	++++														2	0	0	0	0	11	1	1	0	0
ba212	4	7LM8	1	1.125							++++					+									1	0	0	1	0	13	0	0	0	0
ba212	4	7LOP	1	-0.125					-																0	0	0	0	0	14	1	0	0	0
ba212	4	7LOP	3	0					-		+														0	0	0	1	0	13	1	0	0	0
ba212	4	7LQ7	2	0.375		-					+++					+	-								0	1	0	1	0	11	2	0	0	0
ba212	4	7LQ7	3	1							++++					+	-								1	0	0	1	0	12	1	0	0	0
ba212	4	7LQ7	5	0.125							+														0	0	0	1	0	14	0	0	0	0
ba212	4	7M3I	1	-0.125						-															0	0	0	0	0	14	1	0	0	0
ba212	4	7M3I	2	0																					0	0	0	0	0	15	0	0	0	0
ba212	4	7M42	1	0.625				----		+++	++++												+		1	1	0	1	0	11	0	0	0	1
ba212	4	7M6D	1	0.125				-	+		+														0	0	0	2	0	12	1	0	0	0
ba212	4	7M7W	2	0.625			-	---		++	++++														1	0	1	0	0	11	1	0	1	0
ba212	4	7M7W	4	0.5				---			++++														1	0	0	0	0	13	0	0	1	0
ba212	4	7ME7	1	0.25										++				+		-					0	0	1	1	0	12	1	0	0	0
ba212	4	7MY2	1	0.75		+			+		+++														0	1	0	2	0	12	0	0	0	0
ba212	4	7MY2	2	-0.25				--	+		-														0	0	0	1	0	12	1	1	0	0
ba212	4	7MY2	3	1.875		-	-	-	++++	+	++++													+	2	0	0	2	0	8	3	0	0	0
ba212	4	7N9E	1	-0.375			-	--			++		--												0	0	1	0	0	11	1	2	0	0
ba212	4	7N9T	1	-0.25										-				-							0	0	0	0	0	13	2	0	0	0
ba212	4	7N9T	2	0.125														+							0	0	0	1	0	14	0	0	0	0
ba212	4	7N9T	3	0																					0	0	0	0	0	15	0	0	0	0
ba212	4	7NKT	1	0				---		++	++														0	0	2	0	0	12	0	0	1	0
ba212	4	7NX6	1	0.125				+																	0	0	0	1	0	14	0	0	0	0
ba212	4	7NX7	1	0																					0	0	0	0	0	15	0	0	0	0
ba212	4	7NX8	1	0																					0	0	0	0	0	15	0	0	0	0
ba212	4	7NX9	2	0																					0	0	0	0	0	15	0	0	0	0
ba212	4	7NXA	2	0																					0	0	0	0	0	15	0	0	0	0
ba212	4	7NXB	2	0																					0	0	0	0	0	15	0	0	0	0
ba212	4	7R6X	2	-0.125				-																	0	0	0	0	0	14	1	0	0	0
ba212	4	7R8L	1	-0.125		-																			0	0	0	0	0	14	1	0	0	0
ba212	4	7RA8	1	1.25				--		+++	++++														1	1	0	0	0	12	0	1	0	0
ba212	4	7RA8	2	0.875			-	--		++	++++														1	0	1	0	0	11	1	1	0	0
ba212	4	7RA8	3	1.625			-	--		++++	++++														2	0	0	0	0	11	1	1	0	0
ba212	4	7RAL	1	1				---		+++	++++														1	1	0	0	0	12	0	0	1	0
ba212	4	7RKV	1	0.75			-	-		+++	+++														0	2	0	0	0	11	2	0	0	0
ba212	4	7RKV	2	1.375			-	---		++++	++++		-											+	2	0	0	1	0	9	2	0	1	0
ba212	4	7RKV	3	1			-	-		++	++++														1	0	1	0	0	11	2	0	0	0
ba212	4	7VNB	1	1										++++				+		-					1	0	0	1	0	12	1	0	0	0
ba212	4	7VNC	1	0.25										+				++		-					0	0	1	1	0	12	1	0	0	0
ba212	4	7VND	1	0.25										+++						-			-		0	1	0	0	0	12	2	0	0	0
ba212	4	7VND	2	0.5										++				++							0	0	2	0	0	13	0	0	0	0
ba212	4	7VNE	1	-0.125										-				+		-					0	0	0	1	0	12	2	0	0	0
ba212	4	7VNE	2	-0.125										*						-					0	0	0	0	1	13	1	0	0	0
ba212		6XEY	1	-0.25														+		+		--	--		0	0	0	2	0	11	0	2	0	0
ba212		6XEY	2	-0.375										-				+++		++		---	---		0	1	1	0	0	10	1	0	2	0
ba212		6XEY	3	-0.375										-			-	+++		+		---	--		0	1	0	1	0	9	2	1	1	0
ba212		7B17	1	0.5		++	+	----	+++	++	+		++												0	1	3	2	0	8	0	0	0	1
ba212		7B17	2	1.375								++++		+++			--	++		*		+	--		1	1	1	1	1	8	0	2	0	0
ba212		7B18	1	0.875								++		+++		+	-	++		+		++	---		0	1	3	2	0	7	1	0	1	0
ba212		7B18	2	1.125								++		+++		+	-	++		++		+	--		0	1	3	2	0	7	1	1	0	0
ba212		7B18	3	1.625		++		--	++++	++	+++		-												1	1	2	0	0	9	1	1	0	0
ba212		7B18	4	1.5		++		--	+++	++	++++		--												1	1	2	0	0	9	0	2	0	0
ba212		7B18	5	0.75				--	+++	++	++		*												0	1	2	0	1	10	0	1	0	0
ba212		7B18	6	1.25								++		+++			-	+++		++		+	--		0	2	2	1	0	8	1	1	0	0
ba212		7BEH	1	0.125														++		++		-	--		0	0	2	0	0	11	1	1	0	0
ba212		7BEI	1	3						--	+++	++++				+	+			+++		+	-	++++	2	2	0	3	0	6	1	1	0	0
ba212		7BEJ	1	1.875						+		++++				+	*					+	---	++++	2	0	0	3	1	8	0	0	1	0
ba212		7BEK	1	2.75						*		++++				+	+			+		+	++	++++	2	0	1	4	1	7	0	0	0	0
ba212		7BEL	1	2.5						+++	+	++++								+		--		++++	2	1	0	2	0	9	0	1	0	0
ba212		7BEL	4	2.25						+	++	++++						+				--		++++	2	0	1	2	0	9	0	1	0	0
ba212		7BEM	1	1								++				-	--					++	-	++++	1	0	2	0	0	9	2	1	0	0
ba212		7BEN	1	0.625									+							+++					0	1	0	1	0	13	0	0	0	0
ba212		7BEN	4	0.875									+							++++		-	-		1	0	0	1	0	11	2	0	0	0
ba212		7BEO	1	0.25												++	*	++				--			0	0	2	0	1	11	0	1	0	0
ba212		7BEO	2	0.875										+						++++			--		1	0	0	1	0	12	0	1	0	0
ba212		7BEO	3	1									+	+						++++			--		1	0	0	2	0	11	0	1	0	0
ba212		7BEO	4	0.125												++	+	*		*		--			0	0	1	1	2	10	0	1	0	0
ba212		7BEP	2	0.75										-			-	++++		+		-			1	0	0	1	0	10	3	0	0	0
ba212		7BEP	3	0.25													-	+++		*		-			0	1	0	0	1	11	2	0	0	0
ba212		7BNV	1	0																					0	0	0	0	0	15	0	0	0	0
ba212		7BYR	1	-0.375										+				+		+		+	----	+	0	0	0	5	0	9	0	0	0	1
ba212		7CH5	1	0.625						*	-	*				++	*			++		-	++	+	0	0	3	1	3	6	2	0	0	0
ba212		7CHB	1	1.875								++++				-		-		+		*	*	++++	2	0	0	1	2	8	2	0	0	0
ba212		7CHC	1	1.25						+		+++				+	*			++		-	-	+++	0	2	1	2	1	7	2	0	0	0
ba212		7CHE	1	0.875						+		++				--	---						++	++++	1	0	2	1	0	9	0	1	1	0
ba212		7CYV	1	0																					0	0	0	0	0	15	0	0	0	0
ba212		7CZW	1	0.625								+					-	+++		+++		-	---	++	0	2	1	1	0	8	2	0	1	0
ba212		7CZW	2	0.5								+		-				+++		++		--	---	+++	0	2	1	1	0	8	1	1	1	0
ba212		7D00	1	0.875												-	*					*		++++	1	0	0	0	2	11	1	0	0	0
ba212		7D00	2	0.75								+++					-			-		-	+	+++	0	2	0	1	0	9	3	0	0	0
ba212		7D03	1	0.625														+		+++		--	--	+++	0	2	0	1	0	10	0	2	0	0
ba212		7D6I	1	-0.125			--	*			+														0	0	0	1	1	12	0	1	0	0
ba212		7DEO	1	-0.375														+		+++		-	----	+	0	1	0	2	0	10	1	0	0	1
ba212		7DEO	2	0.625								-						+		+++		--	-	+++	0	2	0	1	0	9	2	1	0	0
ba212		7DET	1	-0.125									-												0	0	0	0	0	14	1	0	0	0
ba212		7DET	2	-0.125									-												0	0	0	0	0	14	1	0	0	0
ba212		7DEU	1	0.875												++++	-								1	0	0	0	0	13	1	0	0	0
ba212		7E39	1	1.25												*	++++	++							1	0	1	0	1	12	0	0	0	0
ba212		7E3B	1	0.25										++				++		--					0	0	2	0	0	12	0	1	0	0
ba212		7E3C	1	1.375								+				-	-			+++		+	-	++++	1	1	0	2	0	8	3	0	0	0
ba212		7E3O	1	-0.125														+		-		-			0	0	0	1	0	12	2	0	0	0
ba212		7E5O	1	1						++	++++	-								+		--	----	++++	2	0	1	1	0	8	1	1	0	1
ba212		7E86	1	2												+	*	+++		++		*	++++	+	1	1	1	2	2	8	0	0	0	0
ba212		7E88	1	1.5								++				++	++					-	-	++++	1	0	3	0	0	9	2	0	0	0
ba212		7E88	2	2								++				++	+++	+				-		++++	1	1	2	1	0	9	1	0	0	0
ba212		7E88	3	1.875								+++				+	++	+				--	+	++++	1	1	1	3	0	8	0	1	0	0
ba212		7E88	4	0												+	-								0	0	0	1	0	13	1	0	0	0
ba212		7E8C	1	0.625										-				++++		-			-		1	0	0	0	0	11	3	0	0	0
ba212		7E8C	3	0.75							++	+				+	---					*	++	+++	0	1	2	2	1	8	0	0	1	0
ba212		7E8C	4	0.875													-	++++		*					1	0	0	0	1	12	1	0	0	0
ba212		7E8C	5	1.875							+++	++					--					++	+	++++	1	1	2	1	0	9	0	1	0	0
ba212		7E8C	7	1.625							++	++					--					+	++	++++	1	0	3	1	0	9	0	1	0	0
ba212		7E8C	8	1										+				++++		-					1	0	0	1	0	12	1	0	0	0
ba212		7E8F	2	0.875														++++		-					1	0	0	0	0	13	1	0	0	0
ba212		7E8F	3	1.75							+	+++				+	-						+	++++	1	1	0	3	0	9	1	0	0	0
ba212		7EH5	1	0.25												+++	-	-							0	1	0	0	0	12	2	0	0	0
ba212		7EH5	4	0.125												+	*								0	0	0	1	1	13	0	0	0	0
ba212		7EH5	6	0												+	-								0	0	0	1	0	13	1	0	0	0
ba212		7EJ4	1	0.25						++			+									+	---	++	0	0	2	2	0	10	0	0	1	0
ba212		7EJ4	2	1.125						+	+											+	--	++++	1	0	0	3	0	10	0	1	0	0
ba212		7EJ4	3	1.375						+	++	+								++		+	---	++++	1	0	2	3	0	8	0	0	1	0
ba212		7EJ5	1	0.125												*	+								0	0	0	1	1	13	0	0	0	0
ba212		7EJ5	2	0.5												+++	*								0	1	0	0	1	13	0	0	0	0
ba212		7EJ5	3	-0.25												*	-	-							0	0	0	0	1	12	2	0	0	0
ba212		7F62	1	1.125						++	++	+	+							++		+	----	++++	1	0	3	3	0	7	0	0	0	1
ba212		7F63	1	0.375												+++	+	-		-					0	1	0	1	0	11	2	0	0	0
ba212		7FG2	1	-0.25																--					0	0	0	0	0	14	0	1	0	0
ba212		7FG3	1	0										++				*		--					0	0	1	0	1	12	0	1	0	0
ba212		7JWB	1	2														+		++++		+	++	+++	1	1	1	2	0	10	0	0	0	0
ba212		7JWB	2	1														++		*		+	+	+++	0	1	1	2	1	10	0	0	0	0
ba212		7JWB	3	0								+						++		+++		---	---	+	0	1	1	2	0	9	0	0	2	0
ba212		7KGK	1	1.25								++		+				++		+++		+	----	++++	1	1	2	2	0	8	0	0	0	1
ba212		7KL9	1	1.5								++++				*				-		--	-	++++	2	0	0	0	1	9	2	1	0	0
ba212		7KL9	2	1.875								++++				-				+		-	*	++++	2	0	0	1	1	9	2	0	0	0
ba212		7KL9	3	1.875						+++		++++					-			*		--	--	++++	2	1	0	0	1	8	1	2	0	0
ba212		7KLW	1	0.25			-	*	-		+++														0	1	0	0	1	11	2	0	0	0
ba212		7KM5	1	2.125										++++				++++		+++		-	--		2	1	0	0	0	10	1	1	0	0
ba212		7KM5	2	1										++++				*		++		-	-		1	0	1	0	1	10	2	0	0	0
ba212		7KN3	1	0.25													-	+		++++		--	--	--	1	0	0	1	0	9	1	3	0	0
ba212		7KN3	2	-0.25								+				-	-	+		+		-		--	0	0	0	3	0	8	3	1	0	0
ba212		7KN4	1	1.25								+				+	++	++		++			*	++	0	0	4	2	1	8	0	0	0	0
ba212		7KN4	2	1.375								+				++		+		++		++	+	++	0	0	4	3	0	8	0	0	0	0
ba212		7KN5	2	-0.125			-	-			+														0	0	0	1	0	12	2	0	0	0
ba212		7KN5	3	-0.125			-	-			+														0	0	0	1	0	12	2	0	0	0
ba212		7KN6	2	1.375			-	--	++++	+	+++		+												1	1	0	2	0	9	1	1	0	0
ba212		7KN7	2	-0.125			-	--		++															0	0	1	0	0	12	1	1	0	0
ba212		7L56	1	0.75								+++						+++		+		-	--		0	2	0	1	0	10	1	1	0	0
ba212		7L56	2	0								++		--				++		++		--	--		0	0	3	0	0	9	0	3	0	0
ba212		7L56	3	0.375													+	+++		++		--	--		0	1	1	1	0	10	0	2	0	0
ba212		7L57	1	0														++		+		--	-		0	0	1	1	0	11	1	1	0	0
ba212		7L5B	1	-0.125										+			*	+		*		-	--		0	0	0	2	2	9	1	1	0	0
ba212		7L7D	1	0.75								+				+	++	+		++		-			0	0	2	3	0	9	1	0	0	0
ba212		7L7E	1	0.5									+	+				++		+			-		0	0	1	3	0	10	1	0	0	0
ba212		7L7E	2	0.875								+				+++	++	-		++		-			0	1	2	1	0	9	2	0	0	0
ba212		7L7E	3	1.875												++	+++	++		++++		-			1	1	2	0	0	10	1	0	0	0
ba212		7L7E	4	0.375									+	-				++		++			-		0	0	2	1	0	10	2	0	0	0
ba212		7L7E	5	1.375												++	++++	*		++		-			1	0	2	0	1	10	1	0	0	0
ba212		7L7E	6	0.5									+	+				++							0	0	1	2	0	12	0	0	0	0
ba212		7L7E	7	1.25												+++	+++	+		++		-			0	2	1	1	0	10	1	0	0	0
ba212		7L7E	8	1.25										++++				++							1	0	1	0	0	13	0	0	0	0
ba212		7LQ7	1	0.375												+	+	+		++		--			0	0	1	3	0	10	0	1	0	0
ba212		7LQ7	4	0.125								-				+	++	+		+		--	-		0	0	1	3	0	8	2	1	0	0
ba212		7LQ7	6	0.5												++	+++			*		-	-		0	1	1	0	1	10	2	0	0	0
ba212		7LS9	1	1.375										++++						+++		+	--		1	1	0	1	0	11	0	1	0	0
ba212		7LS9	2	1.375										++++				+		++		++	--		1	0	2	1	0	10	0	1	0	0
ba212		7LS9	3	1.625										++++				++		+		+++	--		1	1	1	1	0	10	0	1	0	0
ba212		7LSS	1	-0.125									*									-			0	0	0	0	1	13	1	0	0	0
ba212		7LX5	1	2.125								++++		++++			-	+		++			--	+	2	0	1	2	0	8	1	1	0	0
ba212		7LX5	2	1			-	----	++++	+			++++												2	0	0	1	0	10	1	0	0	1
ba212		7M71	1	0.875						-	+							*		++++			-		1	0	0	1	1	10	2	0	0	0
ba212		7MDW	2	0.125				*		-	++														0	0	1	0	1	12	1	0	0	0
ba212		7ME7	2	1.625		+		+	+++	-	++++														1	1	0	2	0	10	1	0	0	0
ba212		7MEJ	2	0.125										+											0	0	0	1	0	14	0	0	0	0
ba212		7MFU	1	4.5						++++		++						++++		++++		++	*	++++	4	0	2	0	1	8	0	0	0	0
ba212		7MFU	2	4.75						++++		++++						+++		++++		++	*	++++	4	1	1	0	1	8	0	0	0	0
ba212		7MFU	3	0.625		+	-	+			+++														0	1	0	2	0	11	1	0	0	0
ba212		7MFU	4	0.125			-	*			++														0	0	1	0	1	12	1	0	0	0
ba212		7MJJ	1	1.375								++				+	*			++++		---	*	+++	1	1	1	1	2	8	0	0	1	0
ba212		7MJJ	2	1.875								+				+++	*			+++		--	*	++++	1	2	0	1	2	8	0	1	0	0
ba212		7MJK	1	1.625								++++				+	*			+		--	+	+++	1	1	0	3	1	8	0	1	0	0
ba212		7MJK	2	2.375								++++				+	+			++		--	+	++++	2	0	1	3	0	8	0	1	0	0
ba212		7MJK	3	2.125								++++				+	*			++		--		++++	2	0	1	1	1	9	0	1	0	0
ba212		7MJL	1	1.5						-		+				+++	*			++		--	*	++++	1	1	1	1	2	7	1	1	0	0
ba212		7MZF	1	3						++		++++				+	++					+	++	++++	2	0	3	2	0	8	0	0	0	0
ba212		7MZG	1	3												*	+	+++		++++		+	++	++++	2	1	1	2	1	8	0	0	0	0
ba212		7MZH	1	-1.75													--	--		-		-	----		0	0	0	0	0	10	2	2	0	1
ba212		7MZH	2	-0.75												-	--	-		+		--	-	*	0	0	0	1	1	8	3	2	0	0
ba212		7MZJ	2	0.25										-				++		+					0	0	1	1	0	12	1	0	0	0
ba212		7MZJ	4	0.125									+	--				++							0	0	1	1	0	12	0	1	0	0
ba212		7MZK	1	1									++++												1	0	0	0	0	14	0	0	0	0
ba212		7MZK	4	0.25									++												0	0	1	0	0	14	0	0	0	0
ba212		7MZL	1	0.625								++++		--		*	-	++		++		*	----	+++	1	1	2	0	2	6	1	1	0	1
ba212		7MZM	1	0.75														++++		--					1	0	0	0	0	13	0	1	0	0
ba212		7MZN	1	2.375						+		++++				+	+	++		-		--	+	++++	2	0	1	4	0	6	1	1	0	0
ba212		7N3I	1	0.875												+	+	+		++		-	-	+++	0	1	1	3	0	8	2	0	0	0
ba212		7N4I	1	0																					0	0	0	0	0	15	0	0	0	0
ba212		7N4J	1	1.25										++				+		++++		-	----	++++	2	0	1	1	0	9	1	0	0	1
ba212		7N4L	1	0.625								++++				--	--	-		++		-		+	1	0	1	1	0	8	2	2	0	0
ba212		7N4M	1	0.25			-	+	+		+														0	0	0	3	0	11	1	0	0	0
ba212		7N5H	1	1.375					+	+	++++													+	1	0	0	3	0	11	0	0	0	0
ba212		7N5H	2	0.625							+++													+	0	1	0	1	0	13	0	0	0	0
ba212		7N5H	3	0.75						+	+++													+	0	1	0	2	0	12	0	0	0	0
ba212		7N9C	1	0.125		+		-	+	--	++														0	0	1	2	0	10	1	1	0	0
ba212		7N9C	2	1.125					+	*	++++														1	0	0	1	1	12	0	0	0	0
ba212		7ND4	1	2.375						++++		+++								-		--	++	++++	2	1	1	0	0	9	1	1	0	0
ba212		7ND4	2	1.875						++		++++						+		-		---	+	++++	2	0	1	2	0	8	1	0	1	0
ba212		7ND4	3	1						+		+++					-	*		-		---	+	++++	1	1	0	2	1	7	2	0	1	0
ba212		7ND5	1	2.75						-	+	++++				+	+			+++		+	-	++++	2	1	0	4	0	6	2	0	0	0
ba212		7ND7	1	-0.25														++		++		--	---		0	0	2	0	0	11	0	1	1	0
ba212		7ND7	2	0										-			+	+++		+		-	---		0	1	0	2	0	9	2	0	1	0
ba212		7ND7	3	0.25														+++		++			---		0	1	1	0	0	12	0	0	1	0
ba212		7ND8	1	0.875										-				++++		+		-			1	0	0	1	0	11	2	0	0	0
ba212		7ND9	1	0.125												++	--	++				-			0	0	2	0	0	11	1	1	0	0
ba212		7NDA	1	-0.75	----	-										++	+	*		+		--		+	0	0	1	3	1	7	1	1	0	1
ba212		7NEG	1	2								++++				+	*	+				*	--	++++	2	0	0	2	2	8	0	1	0	0
ba212		7NEH	1	1.875								++++				-						+	-	++++	2	0	0	1	0	10	2	0	0	0
ba212		7NP1	1	1.25								++++				+	+			++		--	----	++++	2	0	1	2	0	8	0	1	0	1
ba212		7NP1	2	2.125								++++				+	+			++		--	-	++++	2	0	1	2	0	8	1	1	0	0
ba212		7NP1	3	2.625								++++				+	+			++			+	++++	2	0	1	3	0	9	0	0	0	0
ba212		7NP1	4	2								++++				+	+			+		--	-	++++	2	0	0	3	0	8	1	1	0	0
ba212		7OAP	1	1										++				+		++++		--	-		1	0	1	1	0	10	1	1	0	0
ba212		7OAP	2	0.25					+		+														0	0	0	2	0	13	0	0	0	0
ba212		7OAQ	1	0.125				-	++																0	0	1	0	0	13	1	0	0	0
ba212		7OAQ	2	1.125														++		++++		-			1	0	1	0	0	12	1	0	0	0
ba212		7OAY	1	0.5					++		++														0	0	2	0	0	13	0	0	0	0
ba212		7OAY	2	0.25					++																0	0	1	0	0	14	0	0	0	0
ba212		7OAY	3	0.625		+		+	++		+														0	0	1	3	0	11	0	0	0	0
ba212		7OAY	4	0.5					++		++														0	0	2	0	0	13	0	0	0	0
ba212		7OAY	5	0.75		+			+++		+														0	1	0	2	0	12	0	0	0	0
ba212		7OAY	6	0.75		+			+++		+														0	1	0	2	0	12	0	0	0	0
ba212		7OLZ	1	0.875		-	--	*	++		++++														1	0	1	0	1	10	1	1	0	0
ba212		7OLZ	2	2.75								++++		+++			-	++		++++		++	-		2	1	2	0	0	8	2	0	0	0
ba212		7OR9	1	1										++++				*							1	0	0	0	1	13	0	0	0	0
ba212		7ORB	2	1									+	+						++++		-	-		1	0	0	2	0	10	2	0	0	0
ba212		7ORB	3	1									++	+						++++		-	--		1	0	1	1	0	10	1	1	0	0
ba212		7P77	3	0			-	-			++														0	0	1	0	0	12	2	0	0	0
ba212		7P77	4	0.875				++	+		+++														0	1	1	1	0	12	0	0	0	0
ba212		7P77	5	0.625			-	+		+	+++														0	1	0	2	0	11	1	0	0	0
ba212		7P78	4	0.375				+			++														0	0	1	1	0	13	0	0	0	0
ba212		7P78	5	0.875		-	-	*	+		++++														1	0	0	1	1	10	2	0	0	0
ba212		7P7A	1	-0.25		-	-	--			++														0	0	1	0	0	11	2	1	0	0
ba212		7P7A	2	0.375		-	-	*	+		+++														0	1	0	1	1	10	2	0	0	0
ba212		7R6W	2	2.375		+		---	++	++++	+++												*	++++	2	1	1	1	1	8	0	0	1	0
ba212		7R8L	2	1.5						-		+				+	+			++		*		++++	1	0	1	3	1	8	1	0	0	0
ba212		7RKU	1	-0.125							+									--					0	0	0	1	0	13	0	1	0	0
ba212		7RKU	2	0.125							+					+				-					0	0	0	2	0	12	1	0	0	0
ba212		7RR0	1	0.5												++	+++	*				--			0	1	1	0	1	11	0	1	0	0
ba212		7RXD	1	0.25										+				+		-		+	--	++	0	0	1	3	0	9	1	1	0	0
ba212		7S0B	1	0																					0	0	0	0	0	15	0	0	0	0
ba212		7S0B	2	0																					0	0	0	0	0	15	0	0	0	0
ba212		7S4S	1	1.375								+++				++	+			++		*	--	+++	0	2	2	1	1	8	0	1	0	0
ba212		7VMU	1	0.25								+				*	+			+		-			0	0	0	3	1	10	1	0	0	0
ba5	ACE2	6M0J	1	1.25								++++					*		++++			----	--	+++	2	1	0	0	1	11	0	1	0	1
ba5	ACE2	7EKC	1	1.875								++++				-	+		++++			-	--	++	2	0	1	1	0	10	2	1	0	0
ba5	ACE2	7EKF	1	1.5								++++				--	*		++++			--	--	++	2	0	1	0	1	10	0	3	0	0
ba5	ACE2	7EKG	1	2.625								++++				-	+		++++			-	--	++++	3	0	0	1	0	10	2	1	0	0
ba5	ACE2	7NXC	1	1.25								++				-	*		++++			-	--	+++	1	1	1	0	1	10	2	1	0	0
ba5	ACE2	7V89	1	0.875								++					*		++			*	+	++	0	0	3	1	2	11	0	0	0	0
ba5	ACE2	7V89	2	-0.375								++				-	*	+	++			----	-	++	0	0	3	1	1	9	2	0	0	1
ba5	ACE2	7V89	3	0.375								++				-	*		+			--	+	++	0	0	2	2	1	10	1	1	0	0
ba5	1	6XC2	1	2						+	+	++				--	*	+	+++			*	+	++++	1	1	1	4	2	5	0	1	0	0
ba5	1	6XC2	2	1.875						-	+	++				--	*	+	+++			++	*	++++	1	1	2	2	2	5	1	1	0	0
ba5	1	6XC3	1	2.875							+	++++				-	-	+	++++			-	*	++++	3	0	0	2	1	6	3	0	0	0
ba5	1	6XC4	1	0.375								+				+	*	+	*			-		+	0	0	0	4	2	8	1	0	0	0
ba5	1	6XC4	2	0								++				-	*					--		+	0	0	1	1	1	10	1	1	0	0
ba5	1	6XC7	1	0.5								+				*	+					--	*	+++	0	1	0	2	2	9	0	1	0	0
ba5	1	6XCM	1	2.25						+	+++	+++				-	-		++				+	++++	1	2	1	2	0	7	2	0	0	0
ba5	1	6XCM	2	3						*	+++	+++				*	-		++++			-	++	++++	2	2	1	0	2	6	2	0	0	0
ba5	1	6XCN	1	2.5						+		++++				-	-		++++			-	++	+++	2	1	1	1	0	7	3	0	0	0
ba5	1	6XCN	2	2.625						+		++++							+++				*	++++	2	1	0	1	1	10	0	0	0	0
ba5	1	6XCN	3	1.75						+	+	++++				---	-		++			-	*	++++	2	0	1	2	1	6	2	0	1	0
ba5	1	6XDG	1	1.75								++++				+	-	+++	+++			-	-		1	2	0	1	0	8	3	0	0	0
ba5	1	6XE1	1	2						+		++++				-	-		+++			--	-	++++	2	1	0	1	0	7	3	1	0	0
ba5	1	7B14	1	0.75								++++					---	+++	-			+	--		1	1	0	1	0	9	1	1	1	0
ba5	1	7B3O	1	3.625								++++					+	+	++++			+++	-	++++	3	1	0	2	0	8	1	0	0	0
ba5	1	7BEN	2	1.5												++	+	++	++++			-			1	0	2	1	0	10	1	0	0	0
ba5	1	7BEN	3	1.375												++	*	++	++++			-			1	0	2	0	1	10	1	0	0	0
ba5	1	7BZ5	1	2.5								++++				-			++			++	+	++++	2	0	2	1	0	9	1	0	0	0
ba5	1	7C01	1	2.125						+	+	++++				-	*		+++					+++	1	2	0	2	1	8	1	0	0	0
ba5	1	7C01	2	1						+		++++				-	-		++				-	*	1	0	1	1	1	8	3	0	0	0
ba5	1	7CDI	1	1.625								+							++++			--	--	++++	2	0	0	1	0	10	0	2	0	0
ba5	1	7CH4	1	1.875								+++				+	--		-			+++	+	++++	1	2	0	2	0	8	1	1	0	0
ba5	1	7CHF	2	0.5							++	+++				*	----		+			++	-	+++	0	2	2	1	1	7	1	0	0	1
ba5	1	7CHO	1	0.5						-		++				-	-		++			-		+++	0	1	2	0	0	8	4	0	0	0
ba5	1	7CHO	2	0.875						+		++				-	--		+++			-		+++	0	2	1	1	0	8	2	1	0	0
ba5	1	7CHP	1	3							+++	++++							++			*	++	++++	2	1	2	0	1	9	0	0	0	0
ba5	1	7CHS	1	2.375						+		+++				-			++++			-	*	++++	2	1	0	1	1	8	2	0	0	0
ba5	1	7CJF	1	2.125								++++					-		++			-	+	++++	2	0	1	1	0	9	2	0	0	0
ba5	1	7CZQ	1	0.875						--	+	+++				--	---		++			*	*	++++	1	1	1	1	2	6	0	2	1	0
ba5	1	7CZQ	2	1.125						---		++++				--	--		+			*		++++	2	0	0	1	1	8	0	2	1	0
ba5	1	7CZR	1	1.75						+		+++				-			++				*	++++	1	1	1	1	1	9	1	0	0	0
ba5	1	7CZR	2	1.125								++				-	-		++				-	++++	1	0	2	0	0	9	3	0	0	0
ba5	1	7CZS	1	0.75												--	-		+++			+	*	+++	0	2	0	1	1	9	1	1	0	0
ba5	1	7CZS	2	1.625								+++				-			++			+	-	++++	1	1	1	1	0	9	2	0	0	0
ba5	1	7CZS	3	1.25								++				*	-		+++			-	--	++++	1	1	1	0	1	8	2	1	0	0
ba5	1	7D0C	1	0.5						+		++				*	--		++			--	-	+++	0	1	2	1	1	7	1	2	0	0
ba5	1	7D0C	2	0.625						+		+++				---	+		+			-	-	+++	0	2	0	3	0	7	2	0	1	0
ba5	1	7E5Y	1	1.75							++++	+				+	+++		++			---	--	+++	1	2	1	2	0	7	0	1	1	0
ba5	1	7E5Y	2	1.375								+				+	+		++++			--		++	1	0	1	3	0	9	0	1	0	0
ba5	1	7E8M	1	1.25								+				-			++++			-	-	+++	1	1	0	1	0	9	3	0	0	0
ba5	1	7EY0	1	0.875						--	+	++++					--		*			--		+++	1	1	0	1	1	8	0	3	0	0
ba5	1	7JMO	1	0.5								+				-			++++			-	---	+	1	0	0	2	0	9	2	0	1	0
ba5	1	7K45	1	1.5												++	++	++	++++			--			1	0	3	0	0	10	0	1	0	0
ba5	1	7K4N	1	1												++	++	++	+++			--			0	1	3	0	0	10	0	1	0	0
ba5	1	7K4N	2	1.25												++	+++	++	+++			--			0	2	2	0	0	10	0	1	0	0
ba5	1	7K4N	3	0.875												++	+	++	+++			--			0	1	2	1	0	10	0	1	0	0
ba5	1	7K8M	1	1.375								+++							*			--	+	++++	1	1	0	1	1	10	0	1	0	0
ba5	1	7KFV	1	2.125								++++				-	*	+	*			+	*	++++	2	0	0	2	3	7	1	0	0	0
ba5	1	7KFV	2	2.125								++++				-	*		+			+	*	++++	2	0	0	2	2	8	1	0	0	0
ba5	1	7KFV	3	2.625								++++					-	+	++			+	++	++++	2	0	2	2	0	8	1	0	0	0
ba5	1	7KFW	1	2.25						-		++++					*	+	+			+	*	++++	2	0	0	3	2	7	1	0	0	0
ba5	1	7KFW	2	1.375								++++				-	-	+	+			+	*	++	1	0	1	3	1	7	2	0	0	0
ba5	1	7KFW	3	1						-		+++				-	+		++			+	--	+++	0	2	1	2	0	7	2	1	0	0
ba5	1	7KFX	1	2.625								++++				-	+	+	*			+++	*	++++	2	1	0	2	2	7	1	0	0	0
ba5	1	7KFY	1	2.25								++++					-		++			+	*	++++	2	0	1	1	1	9	1	0	0	0
ba5	1	7KMH	1	1.875						-		+++				+	-		+++			--	++	++++	1	2	1	1	0	7	2	1	0	0
ba5	1	7KMI	1	1.25								++				-	-		+			+	*	++++	1	0	1	2	1	8	2	0	0	0
ba5	1	7KN5	1	0.5								++					--		+++			++	--		0	1	2	0	0	10	0	2	0	0
ba5	1	7KN5	4	1.25								++++					--	+++	++			*	--		1	1	1	0	1	9	0	2	0	0
ba5	1	7KN6	1	1.375						++		+				--	+		+++			+		+++	0	2	1	3	0	8	0	1	0	0
ba5	1	7KN7	1	0.5								++					*					-	-	+++	0	1	1	0	1	10	2	0	0	0
ba5	1	7KQE	1	1		++++		-			+														1	0	0	1	0	12	1	0	0	0
ba5	1	7KQE	2	0.75		+++				+	+														0	1	0	2	0	12	0	0	0	0
ba5	1	7KQE	3	0.75		++++	-	-																	1	0	0	0	0	12	2	0	0	0
ba5	1	7KS9	1	1.5						+		++++				-	--		++			*	*	+++	1	1	1	1	2	7	1	1	0	0
ba5	1	7KSG	1	1.375								+++		+++			-	+++	+			+	--		0	3	0	2	0	8	1	1	0	0
ba5	1	7KSG	2	0.375								++		+			--	+++	+			-	--		0	1	1	2	0	8	1	2	0	0
ba5	1	7KSG	3	0.625								+		+++			-	+++	+			+++	----		0	3	0	2	0	8	1	0	0	1
ba5	1	7LRS	1	2												++++	+	+	++++			--			2	0	0	2	0	10	0	1	0	0
ba5	1	7LRT	1	1.375												++	++	*	++++			-			1	0	2	0	1	10	1	0	0	0
ba5	1	7LRT	2	1												+	*	+	++++			--			1	0	0	2	1	10	0	1	0	0
ba5	1	7LRT	3	1.125												++	*	+	++++			--			1	0	1	1	1	10	0	1	0	0
ba5	1	7M6D	2	1.125								+++				--	--		++			-		++++	1	1	1	0	0	9	1	2	0	0
ba5	1	7M6F	1	0.25				-			++	+				*	+					-	----	++++	1	0	1	2	1	7	2	0	0	1
ba5	1	7M6F	2	0.375						+	+++	+		-		*	+		+			-	---	+	0	1	0	5	1	5	2	0	1	0
ba5	1	7M7B	1	0.375		++	-			+	+														0	0	1	2	0	11	1	0	0	0
ba5	1	7MLZ	1	0.625												++	+++	--	++			-			0	1	2	0	0	10	1	1	0	0
ba5	1	7MM0	1	1.75								+				+++	++++	-	+++			-	-		1	2	0	1	0	8	3	0	0	0
ba5	1	7MZI	1	1.5						-		+++				--	-	+	++++			-		+++	1	2	0	1	0	7	3	1	0	0
ba5	1	7MZJ	1	1.75						+++		+++				-	-	+	++++			--	-	++	1	2	1	1	0	6	3	1	0	0
ba5	1	7MZJ	3	1.875						+		+++				*		+	++++			-		++	1	1	1	2	1	8	1	0	0	0
ba5	1	7MZK	2	1.875						++		+++				*	--	+	++++			--		+++	1	2	1	1	1	7	0	2	0	0
ba5	1	7MZK	3	2								++++				*		+	++++			--		+	2	0	0	2	1	9	0	1	0	0
ba5	1	7ND3	1	1.5								+++					+		++			--	-	++++	1	1	1	1	0	9	1	1	0	0
ba5	1	7ND6	1	2.75						*		+++				--	*		++++			++	++	++++	2	1	2	0	2	7	0	1	0	0
ba5	1	7NX6	2	1.625								+++				-	+		++				-	++++	1	1	1	1	0	9	2	0	0	0
ba5	1	7NX7	2	2.125						+		++					-		++++				-	++++	2	0	1	1	0	9	2	0	0	0
ba5	1	7NX8	2	1.375						+		+					-		+++				--	++++	1	1	0	2	0	9	1	1	0	0
ba5	1	7NX9	1	1.25						-		++							++				-	++++	1	0	2	0	0	10	2	0	0	0
ba5	1	7NXA	1	1.5								++							++				*	++++	1	0	2	0	1	11	0	0	0	0
ba5	1	7NXB	1	1.25							+	++					--		++			-	*	++++	1	0	2	1	1	8	1	1	0	0
ba5	1	7OR9	2	0.75								+				--	*		+			-	-	++++	1	0	0	2	1	8	2	1	0	0
ba5	1	7ORA	1	1.75												++	+++	+	++++			-			1	1	1	1	0	10	1	0	0	0
ba5	1	7ORA	4	1.375												++	++	+	++++			--			1	0	2	1	0	10	0	1	0	0
ba5	1	7ORB	1	1.25												+		++	++++			-			1	0	1	1	0	11	1	0	0	0
ba5	1	7ORB	4	1												+	*	+	++++			--			1	0	0	2	1	10	0	1	0	0
ba5	1	7P40	1	2.25								+				+++	++	+++	++++			-	-	+	1	2	1	2	0	7	2	0	0	0
ba5	1	7P40	2	1.875												++++	++	*	++++			--	--	+	2	0	1	1	1	8	0	2	0	0
ba5	1	7P40	3	1.25								+				+	+	++	++++			--	-		1	0	1	3	0	8	1	1	0	0
ba5	1	7PHG	1	1.625												+++	+++	*	++++			--	-		1	2	0	0	1	9	1	1	0	0
ba5	1	7R6X	3	2.25												+++	+++	++	++++						1	2	1	0	0	11	0	0	0	0
ba5	2	6XKQ	1	2.25												++	+++	++++	+++			-	-	++	1	2	2	0	0	8	2	0	0	0
ba5	2	6YZ5	1	0										*				+++	-			-	--		0	1	0	0	1	10	2	1	0	0
ba5	2	6YZ7	3	0.75										+++				+++					--		0	2	0	0	0	12	0	1	0	0
ba5	2	6YZ7	4	0.75										++				++++				--	--		1	0	1	0	0	11	0	2	0	0
ba5	2	6Z2M	2	0.25										*				+++					--		0	1	0	0	1	12	0	1	0	0
ba5	2	6Z2M	4	0.125														+++				-	--		0	1	0	0	0	12	1	1	0	0
ba5	2	6Z43	1	0.25										++				+++				--	--		0	1	1	0	0	11	0	2	0	0
ba5	2	6Z43	2	0.375										+				+++					--		0	1	0	1	0	12	0	1	0	0
ba5	2	6Z43	3	0.25										++				+++	-			-	--		0	1	1	0	0	10	2	1	0	0
ba5	2	6ZBP	1	0.5										+				+++					-		0	1	0	1	0	12	1	0	0	0
ba5	2	6ZCZ	1	0.5										++				+++					--		0	1	1	0	0	12	0	1	0	0
ba5	2	6ZH9	2	0.25										+				+++				-	--		0	1	0	1	0	11	1	1	0	0
ba5	2	6ZHD	1	0.625														++++				-	--		1	0	0	0	0	12	1	1	0	0
ba5	2	6ZHD	2	0.25														+++					--		0	1	0	0	0	13	0	1	0	0
ba5	2	6ZHD	3	0.125										*				+++				-	--		0	1	0	0	1	11	1	1	0	0
ba5	2	6ZXN	1	0.625										++++				*	*			-	--		1	0	0	0	2	10	1	1	0	0
ba5	2	6ZXN	2	0.375										+++				+				-	-		0	1	0	1	0	11	2	0	0	0
ba5	2	6ZXN	3	0.75										++++				*	*				--		1	0	0	0	2	11	0	1	0	0
ba5	2	7A25	1	0.375										+++				+				*	--		0	1	0	1	1	11	0	1	0	0
ba5	2	7A25	2	-0.125										+				++				--	--		0	0	1	1	0	11	0	2	0	0
ba5	2	7A25	3	-0.125										++				+				--	--		0	0	1	1	0	11	0	2	0	0
ba5	2	7A29	1	-0.25														+				--	-		0	0	0	1	0	12	1	1	0	0
ba5	2	7A29	2	0.125										+++								-	--		0	1	0	0	0	12	1	1	0	0
ba5	2	7A29	3	-0.125										+								*	--		0	0	0	1	1	12	0	1	0	0
ba5	2	7C8V	1	0.375								++		++				++				+	----	+++	0	1	3	1	0	9	0	0	0	1
ba5	2	7C8W	1	-1.25								++++					--	-	+			----	----		1	0	0	1	0	9	1	1	0	2
ba5	2	7CAN	1	0.125								++++					--	-	++			---	---	++	1	0	2	0	0	8	1	1	2	0
ba5	2	7CDJ	1	0.75										--			++	+	+++			+	*		0	1	1	2	1	9	0	1	0	0
ba5	2	7CHC	2	0.75										+				++++	-			-	-		1	0	0	1	0	10	3	0	0	0
ba5	2	7CHE	2	1														++++							1	0	0	0	0	14	0	0	0	0
ba5	2	7CHF	1	0.875														++++	-						1	0	0	0	0	13	1	0	0	0
ba5	2	7CHH	1	0.125													-	+++	+			--	-		0	1	0	1	0	10	2	1	0	0
ba5	2	7CHH	2	-0.25										-				+	-				-		0	0	0	1	0	11	3	0	0	0
ba5	2	7CHH	3	0.125										*				+++	-			-	-		0	1	0	0	1	10	3	0	0	0
ba5	2	7CM4	1	0.75								+		+++				+++	+			---	--	++	0	2	1	2	0	8	0	1	1	0
ba5	2	7CWL	1	0.125														++	*			-			0	0	1	0	1	12	1	0	0	0
ba5	2	7CWL	2	0.25														++	+			-			0	0	1	1	0	12	1	0	0	0
ba5	2	7CWL	3	0													+	++	-			-	-		0	0	1	1	0	10	3	0	0	0
ba5	2	7CWM	1	-0.125														++	-			-	-		0	0	1	0	0	11	3	0	0	0
ba5	2	7CWM	2	-0.125										*			-	++	*			-	-		0	0	1	0	2	9	3	0	0	0
ba5	2	7CWM	3	0.875										-				++++	+			-			1	0	0	1	0	11	2	0	0	0
ba5	2	7CWN	1	0.375										-				+++							0	1	0	0	0	13	1	0	0	0
ba5	2	7CWN	3	0.375													-	+++	++			--			0	1	1	0	0	11	1	1	0	0
ba5	2	7CWN	6	-0.125										-				++	*			--			0	0	1	0	1	11	1	1	0	0
ba5	2	7CWO	1	0														++	-			-			0	0	1	0	0	12	2	0	0	0
ba5	2	7CWT	2	0.875									-									+++	---	++++	1	1	0	0	0	11	1	0	1	0
ba5	2	7CWT	4	0.875									++									+	*	+++	0	1	1	1	1	11	0	0	0	0
ba5	2	7CWT	5	1.375						+			+									++	-	++++	1	0	1	2	0	10	1	0	0	0
ba5	2	7CWU	2	-0.5										-			-	++				--	--		0	0	1	0	0	10	2	2	0	0
ba5	2	7CWU	4	0.125										*				*	+						0	0	0	1	2	12	0	0	0	0
ba5	2	7CWU	6	-0.125										-			-		+						0	0	0	1	0	12	2	0	0	0
ba5	2	7CYH	1	1.5																		++++	*	+++	1	1	0	0	1	12	0	0	0	0
ba5	2	7CYP	1	0									-	-								+	-	++	0	0	1	1	0	10	3	0	0	0
ba5	2	7CYP	2	1.375						-				--								++++	++	+++	1	1	1	0	0	10	1	1	0	0
ba5	2	7CYP	3	0.25						-			++	-								+	-	++	0	0	2	1	0	9	3	0	0	0
ba5	2	7CZP	1	3.5						++++	++	+++							+++			--	+++	++++	2	3	1	0	0	8	0	1	0	0
ba5	2	7CZP	2	4						++	++++	++++					-		++++			-	*	++++	4	0	1	0	1	7	2	0	0	0
ba5	2	7CZT	1	0.25						-	+	++				++	--		*			---	---	++++	1	0	2	1	1	6	1	1	2	0
ba5	2	7CZT	2	0.75						+	+	++				++	--		*			--	---	++++	1	0	2	2	1	6	0	2	1	0
ba5	2	7CZU	1	1						--	+	++++				-	-		++			--	-	+++	1	1	1	1	0	6	3	2	0	0
ba5	2	7CZU	2	0.5						--		+++				-	-		+			-		+++	0	2	0	1	0	8	3	1	0	0
ba5	2	7CZV	1	1.625						-	+	++++		-		-	-		++			--		++++	2	0	1	1	0	6	4	1	0	0
ba5	2	7CZV	2	1.375						-	+	++++					-		++			--		+++	1	1	1	1	0	8	2	1	0	0
ba5	2	7CZV	3	1.375							+	+++				*	-	+	+			--	-	++++	1	1	0	3	1	6	2	1	0	0
ba5	2	7CZX	1	1.75										+			+	+++	++++			+	-		1	1	0	3	0	9	1	0	0	0
ba5	2	7CZX	2	0.75										+				+++	++			+	--		0	1	1	2	0	10	0	1	0	0
ba5	2	7CZX	3	0.875														++++	+			*	--		1	0	0	1	1	11	0	1	0	0
ba5	2	7CZY	1	0.75												++	-	++	++++			---	--	+	1	0	2	1	0	8	1	1	1	0
ba5	2	7CZY	2	0.375												++		++	+++			---	--	+	0	1	2	1	0	9	0	1	1	0
ba5	2	7CZZ	1	1.25												+		+++	++++			--	--	+	1	1	0	2	0	9	0	2	0	0
ba5	2	7CZZ	2	0.375												*	--	++	++++			---	--	+	1	0	1	1	1	8	0	2	1	0
ba5	2	7CZZ	3	0.75												+	--	+++	++++			---	--	+	1	1	0	2	0	8	0	2	1	0
ba5	2	7D0B	1	0.875								++				+		+++	+			-			0	1	1	2	0	10	1	0	0	0
ba5	2	7D0D	1	0.5								++				-		+++	*			-			0	1	1	0	1	10	2	0	0	0
ba5	2	7D0D	2	1.5								++++				*		+++	*						1	1	0	0	2	11	0	0	0	0
ba5	2	7D30	1	-0.25								++++		-			--	*	+			---	----	+++	1	1	0	1	1	7	1	1	1	1
ba5	2	7D30	2	-0.25			-	-																	0	0	0	0	0	13	2	0	0	0
ba5	2	7DCC	1	1.25				+	++++	+	-	-												++	1	0	1	2	0	9	2	0	0	0
ba5	2	7DCC	2	0.625			--	--	+++	++	++												+		0	1	2	1	0	9	0	2	0	0
ba5	2	7DCC	3	2.375					+	++	++++													++++	2	0	1	1	0	11	0	0	0	0
ba5	2	7DCX	1	-0.625			--	--	++	-	-												--	+	0	0	1	1	0	8	2	3	0	0
ba5	2	7DCX	2	-1.125	-	--	-	----		+++			-												0	1	0	0	0	9	3	1	0	1
ba5	2	7DCX	3	0.375				---		*	++++	--												+	1	0	0	1	1	10	0	1	1	0
ba5	2	7DD2	1	0.375			-	---	++	+	+													+++	0	1	1	2	0	9	1	0	1	0
ba5	2	7DD2	2	1				+	++	++	*	+												++	0	0	3	2	1	9	0	0	0	0
ba5	2	7DD8	1	0.125				--	--	---	+					++	+		+					+++	0	1	1	3	0	7	0	2	1	0
ba5	2	7DJZ	1	2.5								++++		++++			-	++++	*			--	-		3	0	0	0	1	8	2	1	0	0
ba5	2	7DK0	1	0.5										++				++++				---	--		1	0	1	0	0	11	0	1	1	0
ba5	2	7DK4	1	1.75								+					+	++++	*			+	-	+++	1	1	0	3	1	8	1	0	0	0
ba5	2	7DK4	2	-0.125														++	---			--	-	+++	0	1	1	0	0	10	1	1	1	0
ba5	2	7DK4	3	0.875								+++					--	++	-			--	--	++++	1	1	1	0	0	8	1	3	0	0
ba5	2	7DK5	1	-0.375								-					+	++	--			-	---	++	0	0	2	1	0	8	2	1	1	0
ba5	2	7DK6	1	0.75								+				+	*	++	*			--	---	++++	1	0	1	2	2	7	0	1	1	0
ba5	2	7DK6	2	0.375													--	*	-			--	*	++++	1	0	0	0	2	9	1	2	0	0
ba5	2	7DK7	1	-1.125										-		+	--	*	-			--	----	+++	0	1	0	1	1	7	2	2	0	1
ba5	2	7DK7	2	-0.375										-			-	++	--			-	---	+++	0	1	1	0	0	8	3	1	1	0
ba5	2	7DK7	3	0.25														-	++			+	-	+	0	0	1	2	0	10	2	0	0	0
ba5	2	7E23	1	-0.125										++			-	*	++			--	--		0	0	2	0	1	9	1	2	0	0
ba5	2	7E3K	1	2.375												+++	+++	+++	++++			-			1	3	0	0	0	10	1	0	0	0
ba5	2	7E3K	2	1.75												++	++	++	++++						1	0	3	0	0	11	0	0	0	0
ba5	2	7E3K	3	1.875												+++	++	++	++++			-			1	1	2	0	0	10	1	0	0	0
ba5	2	7E3L	1	1.375												++	++		++++			-			1	0	2	0	0	11	1	0	0	0
ba5	2	7E3L	2	1.375												++	++		++++			-			1	0	2	0	0	11	1	0	0	0
ba5	2	7E3L	3	1.25												++	+		++++			-			1	0	1	1	0	11	1	0	0	0
ba5	2	7E5R	3	1.125														++++	++			-			1	0	1	0	0	12	1	0	0	0
ba5	2	7E5R	6	0.875										-				++++	+			-			1	0	0	1	0	11	2	0	0	0
ba5	2	7E5R	8	0.75														++++	*			--			1	0	0	0	1	12	0	1	0	0
ba5	2	7E5S	1	0.375									-									+	+	++	0	0	1	2	0	11	1	0	0	0
ba5	2	7E5S	4	-0.125										+				++	*			--	--		0	0	1	1	1	10	0	2	0	0
ba5	2	7E5S	8	-0.125														++				--	-		0	0	1	0	0	12	1	1	0	0
ba5	2	7E7Y	1	1.125												+	-	+	++++						1	0	0	2	0	11	1	0	0	0
ba5	2	7E7Y	2	1												+	--	+	++++						1	0	0	2	0	11	0	1	0	0
ba5	2	7EY5	2	0												--	++	+++	--			--			0	1	1	0	0	10	0	3	0	0
ba5	2	7JMP	1	0.5								++					*	+++	+++			---	--		0	2	1	0	1	9	0	1	1	0
ba5	2	7JV2	1	-0.25													-	+	++			--	--		0	0	1	1	0	10	1	2	0	0
ba5	2	7JV4	1	0.875														++++	+				--		1	0	0	1	0	12	0	1	0	0
ba5	2	7JV4	2	0.875														++++	+				--		1	0	0	1	0	12	0	1	0	0
ba5	2	7JV4	3	0														+++				--	--		0	1	0	0	0	12	0	2	0	0
ba5	2	7JV6	1	-0.125														+					--		0	0	0	1	0	13	0	1	0	0
ba5	2	7JV6	2	0														+	+				--		0	0	0	2	0	12	0	1	0	0
ba5	2	7JV6	3	0.25														+++					--		0	1	0	0	0	13	0	1	0	0
ba5	2	7JVB	1	1								++++		++				+++	--			--	--		1	1	1	0	0	9	0	3	0	0
ba5	2	7JVB	2	0.75								++++		++				++	--			--	--		1	0	2	0	0	9	0	3	0	0
ba5	2	7JX3	1	1													-		+				+++	+++	0	2	0	1	0	11	1	0	0	0
ba5	2	7JZL	1	2.625								++++				+	--	+	+++			++	-	++++	2	1	1	2	0	7	1	1	0	0
ba5	2	7JZL	2	2.125								++++				++	-	+	+			-	-	++++	2	0	1	2	0	7	3	0	0	0
ba5	2	7JZL	3	2.625								++++				+	--	++	+++			+	-	++++	2	1	1	2	0	7	1	1	0	0
ba5	2	7JZM	1	0.75								++++					--	+	-			----		++++	2	0	0	1	0	9	1	1	0	1
ba5	2	7JZN	1	1.25								++++					--					---	*	++++	2	0	0	0	1	10	0	1	1	0
ba5	2	7JZN	2	2								++++					--					*	++	++++	2	0	1	0	1	10	0	1	0	0
ba5	2	7JZN	3	0.875								++++					--		+			----	*	++++	2	0	0	1	1	9	0	1	0	1
ba5	2	7JZU	1	1.875								++++					--	++	+++			++	-	++	1	1	3	0	0	8	1	1	0	0
ba5	2	7K43	1	-0.375										--			-	+++				--	--		0	1	0	0	0	10	1	3	0	0
ba5	2	7K43	2	-0.375										--			-	+++				--	--		0	1	0	0	0	10	1	3	0	0
ba5	2	7K43	3	0														+++				--	--		0	1	0	0	0	12	0	2	0	0
ba5	2	7K8S	1	1.25								+		+				++++	++			-	-		1	0	1	2	0	9	2	0	0	0
ba5	2	7K8S	2	0.125								+		+				+++	-			*	---		0	1	0	2	1	9	1	0	1	0
ba5	2	7K8S	3	-0.5								++						*	*			--	---		0	0	1	0	2	10	0	1	1	0
ba5	2	7K8T	1	1								+		+++				++++	+			--	---		1	1	0	2	0	9	0	1	1	0
ba5	2	7K8T	2	0.625								+		+				+++				-			0	1	0	2	0	11	1	0	0	0
ba5	2	7K8T	3	1.25								++++						+++	+			--	-		1	1	0	1	0	10	1	1	0	0
ba5	2	7K8U	1	0.5				-		++	++			*				++	-						0	0	3	0	1	9	2	0	0	0
ba5	2	7K8X	1	0.25													-	+++	++			-	--		0	1	1	0	0	10	2	1	0	0
ba5	2	7K8X	2	1.5						-	+	+		+				++++	++++			--	---		2	0	0	3	0	7	1	1	1	0
ba5	2	7K8Y	1	0.375						+	++							++	+			-	--		0	0	2	2	0	9	1	1	0	0
ba5	2	7K90	1	0.125								--					-	++++	*			--	--		1	0	0	0	1	9	1	3	0	0
ba5	2	7K90	2	0.625												-	-	++++	++			-	--		1	0	1	0	0	9	3	1	0	0
ba5	2	7K90	3	0.75														++++	++			--	--		1	0	1	0	0	11	0	2	0	0
ba5	2	7K9H	1	0.625							+++	+				-	-	+++	++			--	--	*	0	2	1	1	1	6	2	2	0	0
ba5	2	7K9H	2	1.25										+				+++	++++			-	--		1	1	0	1	0	10	1	1	0	0
ba5	2	7K9I	1	0.5										+			-	++	+++				--		0	1	1	1	0	10	1	1	0	0
ba5	2	7K9Z	2	1.375								+				+	+++	-	++++			-	-		1	1	0	2	0	8	3	0	0	0
ba5	2	7KGJ	1	2.75						+++				++				++++				++	--	++++	2	1	2	0	0	9	0	1	0	0
ba5	2	7KKK	1	1.875														+	+++			+++	--	++++	1	2	0	1	0	10	0	1	0	0
ba5	2	7KKK	2	2													-	+	+			++++	-	++++	2	0	0	2	0	9	2	0	0	0
ba5	2	7KKK	3	2										-			-	++	+			++++	-	++++	2	0	1	1	0	8	3	0	0	0
ba5	2	7KKL	1	2.375								++++						+	++			+++	---	++++	2	1	1	1	0	9	0	0	1	0
ba5	2	7KKL	2	2.125								+++						+	+++			+++	---	++++	1	3	0	1	0	9	0	0	1	0
ba5	2	7KKL	3	1.625								+++						+	++			++	---	++++	1	1	2	1	0	9	0	0	1	0
ba5	2	7KLG	1	2								++++				-	-	+++	*			-	-	++++	2	1	0	0	1	7	4	0	0	0
ba5	2	7KLG	2	2						+	+	++++				-	-	++	*			-	-	++++	2	0	1	2	1	5	4	0	0	0
ba5	2	7KLH	1	1.375								+++				*	-	+++	+			-		+++	0	3	0	1	1	8	2	0	0	0
ba5	2	7KLH	2	1.375							+	+++				-	--	+++	+			--	--	++++	1	2	0	2	0	6	1	3	0	0
ba5	2	7KLW	2	1						+++				+				+++	+			----	--	++++	1	2	0	2	0	8	0	1	0	1
ba5	2	7KMG	1	0.375										+			+	++	+				--		0	0	1	3	0	10	0	1	0	0
ba5	2	7KMG	2	0.375										++			+	++	-				-		0	0	2	1	0	10	2	0	0	0
ba5	2	7KMK	1	1.125						-		++++				-	-	++	+			--	-	+++	1	1	1	1	0	6	4	1	0	0
ba5	2	7KMK	2	2.625								++++				-	-	++++	++			--	-	++++	3	0	1	0	0	7	3	1	0	0
ba5	2	7KML	1	0.75								++++		-		-	--		++			-		+	1	0	1	1	0	8	3	1	0	0
ba5	2	7KML	2	0.875								++++				-	-	+	+			--		+	1	0	0	3	0	8	2	1	0	0
ba5	2	7KML	3	1								++++					--	+	+			-		+	1	0	0	3	0	9	1	1	0	0
ba5	2	7KXJ	1	0.625								--				-		+	+++			-		+++	0	2	0	1	0	9	2	1	0	0
ba5	2	7KXJ	2	0.625						-		++				+	--	+	++			--		+++	0	1	2	2	0	7	1	2	0	0
ba5	2	7KXJ	3	1.875								++++				*		+++	+			--	---	++++	2	1	0	1	1	8	0	1	1	0
ba5	2	7KXK	1	1.375								+++					--	++	++			--	-	++++	1	1	2	0	0	8	1	2	0	0
ba5	2	7KXK	2	1.125								++++				--		+	+++			*	---	++	1	1	1	1	1	8	0	1	1	0
ba5	2	7KXK	3	0.125								+					-	+	+			--	-	++	0	0	1	3	0	8	2	1	0	0
ba5	2	7KZB	1	0.625						+		++				++	-	++	+			--	-	+	0	0	3	3	0	6	2	1	0	0
ba5	2	7L3N	1	0.375		-	-							++			++	++	*				-		0	0	3	0	1	8	3	0	0	0
ba5	2	7L58	1	-0.25								+		--			--	+++				-	--		0	1	0	1	0	9	1	3	0	0
ba5	2	7LAA	1	-0.375										--				++	+			--	--		0	0	1	1	0	10	0	3	0	0
ba5	2	7LDJ	1	2.25								++++		++			-	+	++++				--	++	2	0	2	1	0	8	1	1	0	0
ba5	2	7LDJ	2	1.375								+++					*	-	++				--	++++	1	1	1	0	1	9	1	1	0	0
ba5	2	7LDJ	3	1.125								++++					-	+	++			-	-	+	1	0	1	2	0	8	3	0	0	0
ba5	2	7LDJ	4	1.125								+++		+		+	--	+	++				*	++	0	1	2	3	1	7	0	1	0	0
ba5	2	7LJR	1	0.625										+			++	+++	-				-		0	1	1	1	0	10	2	0	0	0
ba5	2	7LOP	2	0.75										+				++++				-	--		1	0	0	1	0	11	1	1	0	0
ba5	2	7LOP	4	0.75										+++				+++	*			*	--		0	2	0	0	2	10	0	1	0	0
ba5	2	7LXY	1	0.25										--				++++	-			-	--		1	0	0	0	0	10	2	2	0	0
ba5	2	7LXY	3	0.125										--			-	++++	*			--	--		1	0	0	0	1	9	1	3	0	0
ba5	2	7LXY	6	0.25										--			-	++++	*			-	--		1	0	0	0	1	9	2	2	0	0
ba5	2	7LXZ	2	-0.375										--			-	+++	*			--	--		0	1	0	0	1	9	1	3	0	0
ba5	2	7LXZ	4	-0.625										----			-	++++	*			--	--		1	0	0	0	1	9	1	2	0	1
ba5	2	7LXZ	6	-0.25										---			-	+++	++			-	--		0	1	1	0	0	9	2	1	1	0
ba5	2	7LY2	2	0.125										---				++++	+			--	--		1	0	0	1	0	10	0	2	1	0
ba5	2	7LY2	3	-0.125										----			-	++++	+++			--	--		1	1	0	0	0	9	1	2	0	1
ba5	2	7LY2	6	0										--			-	+++	++			-	--		0	1	1	0	0	9	2	2	0	0
ba5	2	7M42	2	1.25										--			-	++++	++++			-	--		2	0	0	0	0	9	2	2	0	0
ba5	2	7M6H	1	0.125								++		*			*	+	+			-	--		0	0	1	2	2	8	1	1	0	0
ba5	2	7M6H	2	0.5				---		+	-	++		++				++	++			+	-		0	0	4	2	0	6	2	0	1	0
ba5	2	7M6I	1	-0.125								+						*				--			0	0	0	1	1	12	0	1	0	0
ba5	2	7M6I	2	1.25				---	+	-	+			*				++++	+			--	--	++++	2	0	0	3	1	5	1	2	1	0
ba5	2	7MDW	1	-0.125										+				*				-	-		0	0	0	1	1	11	2	0	0	0
ba5	2	7MEJ	1	0										++			-	++				-	--		0	0	2	0	0	10	2	1	0	0
ba5	2	7MJH	1	0.875														++++	+			-	-		1	0	0	1	0	11	2	0	0	0
ba5	2	7MJH	2	0.75														++++	+			-	--		1	0	0	1	0	11	1	1	0	0
ba5	2	7MJH	3	0.75														++++	++			--	--		1	0	1	0	0	11	0	2	0	0
ba5	2	7MJI	1	0.25														++++	+++			----	--		1	1	0	0	0	11	0	1	0	1
ba5	2	7MKL	1	-0.375									--									*	-		0	0	0	0	1	12	1	1	0	0
ba5	2	7MKM	1	-0.125																			-		0	0	0	0	0	14	1	0	0	0
ba5	2	7N0G	1	-0.375										+				++				----	--	+++	0	1	1	1	0	10	0	1	0	1
ba5	2	7N0G	2	0.625						++				-			--	++++	-			-	----	++++	2	0	1	0	0	7	3	1	0	1
ba5	2	7N0G	3	-0.375						++								++				----	*	+	0	0	2	1	1	10	0	0	0	1
ba5	2	7N0H	1	-0.125						*								+++	+			----	--	+++	0	2	0	1	1	9	0	1	0	1
ba5	2	7N0H	2	0.25						+				+				++	-			----	-	++++	1	0	1	2	0	8	2	0	0	1
ba5	2	7N8H	1	0.375										-			-	++++	*			-	--		1	0	0	0	1	9	3	1	0	0
ba5	2	7N8H	4	0.875														++++	+				--		1	0	0	1	0	12	0	1	0	0
ba5	2	7N8H	6	0.25										--			-	++++	*			-	--		1	0	0	0	1	9	2	2	0	0
ba5	2	7N9A	1	-0.375										-				++				--	--		0	0	1	0	0	11	1	2	0	0
ba5	2	7N9B	1	0.625				*	+	+	+++							+++	-			--	--		0	2	0	2	1	7	1	2	0	0
ba5	2	7N9B	2	0.125										-				+++	++			--	--		0	1	1	0	0	10	1	2	0	0
ba5	2	7NDB	1	1.125										-		++	-	++	++++			-			1	0	2	0	0	9	3	0	0	0
ba5	2	7OAN	1	1.125										+				+++	*			--	--	++++	1	1	0	1	1	9	0	2	0	0
ba5	2	7OAN	2	0.875										+				+++	*			---	--	++++	1	1	0	1	1	9	0	1	1	0
ba5	2	7OAN	3	0.25										+				+++	-			---	--	+++	0	2	0	1	0	9	1	1	1	0
ba5	2	7OAO	1	1.75										+				++++	-			--	*	++++	2	0	0	1	1	9	1	1	0	0
ba5	2	7OAU	1	0.375										++				++++	-			--	----	+++	1	1	1	0	0	9	1	1	0	1
ba5	2	7OAU	2	-0.375										++				+++	-			--	----	++	0	1	2	0	0	9	1	1	0	1
ba5	2	7P77	1	0.375						-	+	---		--				++	-			+++		+++	0	2	1	1	0	7	2	1	1	0
ba5	2	7P77	2	0						--		*		---				+	+			++	--	+++	0	1	1	2	1	7	0	2	1	0
ba5	2	7P77	6	-0.25						---		-		--				++	+			+	-	++	0	0	2	2	0	7	2	1	1	0
ba5	2	7P78	1	-0.75						--		---		--		-			-			++	--	+++	0	1	1	0	0	7	2	3	1	0
ba5	2	7P78	2	-0.125						-		---											---	++++	1	0	0	0	0	11	1	0	2	0
ba5	2	7P78	3	1.375						--				-				+	+			++++	*	+++	1	1	0	2	1	8	1	1	0	0
ba5	2	7P79	1	0.125						--		*		---				++	+			++	--	+++	0	1	2	1	1	7	0	2	1	0
ba5	2	7P79	2	0						--		----						+	+			++++	--	++	1	0	1	2	0	8	0	2	0	1
ba5	2	7P79	3	0.5						--		-		-		-			+			++	--	++++	1	0	1	1	0	7	3	2	0	0
ba5	2	7R7N	1	-0.375										-			-	+	-				-		0	0	0	1	0	10	4	0	0	0
ba5	2	7R8N	1	-0.375								-		+++				*	-			-	---		0	1	0	0	1	9	3	0	1	0
ba5	2	7R8N	2	0.375								+		+++				*	++			--	--		0	1	1	1	1	9	0	2	0	0
ba5	2	7R8N	3	0.375										++				+	++			-	-		0	0	2	1	0	10	2	0	0	0
ba5	2	7R8O	1	-0.125										+				+	-			*	--		0	0	0	2	1	10	1	1	0	0
ba5	2	7R8O	2	0.5														+++				+	-		0	1	0	1	0	12	1	0	0	0
ba5	2	7R8O	3	0.25														+++	*				--		0	1	0	0	1	12	0	1	0	0
ba5	2	7SO9	1	0.125													-	+++	+			-	--		0	1	0	1	0	10	2	1	0	0
ba5	2	7SO9	4	0.375													-	++++	-			-	--		1	0	0	0	0	10	3	1	0	0
ba5	2	7SO9	6	0.375													-	++++	-			-	--		1	0	0	0	0	10	3	1	0	0
ba5	3	6WPS	1	0																					0	0	0	0	0	15	0	0	0	0
ba5	3	6WPS	2	0																					0	0	0	0	0	15	0	0	0	0
ba5	3	6WPS	3	0																					0	0	0	0	0	15	0	0	0	0
ba5	3	6WPT	1	0																					0	0	0	0	0	15	0	0	0	0
ba5	3	6WPT	2	0																					0	0	0	0	0	15	0	0	0	0
ba5	3	6XDG	2	-1.125									----									-			0	0	0	0	0	13	1	0	0	1
ba5	3	6XKP	1	1										+++				+++							0	2	0	0	0	13	0	0	0	0
ba5	3	6XKP	2	0.75										+++				++	-			+			0	1	1	1	0	11	1	0	0	0
ba5	3	7AKD	1	0.5	++++	---																			1	0	0	0	0	13	0	0	1	0
ba5	3	7AKD	2	0.875	++++	-																			1	0	0	0	0	13	1	0	0	0
ba5	3	7B27	1	-0.125										+				++				--	--		0	0	1	1	0	11	0	2	0	0
ba5	3	7B27	2	0.625								++		++			+	++	+			-	--		0	0	3	2	0	8	1	1	0	0
ba5	3	7BEL	2	0																					0	0	0	0	0	15	0	0	0	0
ba5	3	7BEL	3	0																					0	0	0	0	0	15	0	0	0	0
ba5	3	7BEP	1	0.25									++												0	0	1	0	0	14	0	0	0	0
ba5	3	7BEP	4	0.125									+												0	0	0	1	0	14	0	0	0	0
ba5	3	7BWJ	1	0.5										+				+++	-						0	1	0	1	0	12	1	0	0	0
ba5	3	7DX4	1	1.125										++++				+							1	0	0	1	0	13	0	0	0	0
ba5	3	7EAM	1	0																					0	0	0	0	0	15	0	0	0	0
ba5	3	7EAM	2	0																					0	0	0	0	0	15	0	0	0	0
ba5	3	7EAN	1	0																					0	0	0	0	0	15	0	0	0	0
ba5	3	7EY0	2	0.125										+											0	0	0	1	0	14	0	0	0	0
ba5	3	7EY4	1	-0.25										-									-		0	0	0	0	0	13	2	0	0	0
ba5	3	7EY5	1	0.875									-									++++			1	0	0	0	0	13	1	0	0	0
ba5	3	7EYA	1	1.125										+				++++							1	0	0	1	0	13	0	0	0	0
ba5	3	7EZV	1	2.25								++++				++	++++	--	+++			--			2	1	1	0	0	9	0	2	0	0
ba5	3	7EZV	2	0.125																		+			0	0	0	1	0	14	0	0	0	0
ba5	3	7JX3	2	-0.125	*								-												0	0	0	0	1	13	1	0	0	0
ba5	3	7K8V	1	0.125						+	+			*				+				-	-		0	0	0	3	1	9	2	0	0	0
ba5	3	7K8V	2	-0.375										-								-	-		0	0	0	0	0	12	3	0	0	0
ba5	3	7K8W	1	0.5						++		-		+				+++				++	----	+++	0	2	2	1	0	8	1	0	0	1
ba5	3	7K8W	2	0.75										+				++				++	-	++	0	0	3	1	0	10	1	0	0	0
ba5	3	7K8Z	1	0.125				-					++												0	0	1	0	0	13	1	0	0	0
ba5	3	7K8Z	2	-0.375			-	-					-												0	0	0	0	0	12	3	0	0	0
ba5	3	7K9J	1	-0.25	-								-												0	0	0	0	0	13	2	0	0	0
ba5	3	7K9J	2	-0.25	-								-												0	0	0	0	0	13	2	0	0	0
ba5	3	7K9J	3	0																					0	0	0	0	0	15	0	0	0	0
ba5	3	7K9K	1	0.25									++												0	0	1	0	0	14	0	0	0	0
ba5	3	7K9Z	1	1.25										++++				++							1	0	1	0	0	13	0	0	0	0
ba5	3	7L0N	1	0									*												0	0	0	0	1	14	0	0	0	0
ba5	3	7L0N	4	0.125									+												0	0	0	1	0	14	0	0	0	0
ba5	3	7LM8	2	0			++			-			-												0	0	1	0	0	12	2	0	0	0
ba5	3	7M6E	1	-0.5	-	-	++						---												0	0	1	0	0	11	2	0	1	0
ba5	3	7M6E	2	-0.5	--	*	++						---												0	0	1	0	1	11	0	1	1	0
ba5	3	7M6E	3	-0.25	-	-	+						-												0	0	0	1	0	11	3	0	0	0
ba5	3	7M6G	1	-0.75									-	--								-	--		0	0	0	0	0	11	2	2	0	0
ba5	3	7M6G	2	-0.5									--										--		0	0	0	0	0	13	0	2	0	0
ba5	3	7M7W	1	0																					0	0	0	0	0	15	0	0	0	0
ba5	3	7M7W	3	0																					0	0	0	0	0	15	0	0	0	0
ba5	3	7MF1	1	0.375										+				+++					--		0	1	0	1	0	12	0	1	0	0
ba5	3	7MMO	1	-0.125																		-			0	0	0	0	0	14	1	0	0	0
ba5	3	7MMO	2	0.375									+++									-			0	1	0	0	0	13	1	0	0	0
ba5	3	7MY3	1	0.125			*	---		-	++++		--												1	0	0	0	1	10	1	1	1	0
ba5	3	7MY3	2	0			++	---			++														0	0	2	0	0	12	0	0	1	0
ba5	3	7MY3	3	-0.125			--	*		--	+													++	0	0	1	1	1	10	0	2	0	0
ba5	3	7ORA	2	0																					0	0	0	0	0	15	0	0	0	0
ba5	3	7ORA	3	0																					0	0	0	0	0	15	0	0	0	0
ba5	3	7R6W	1	-0.25									--												0	0	0	0	0	14	0	1	0	0
ba5	3	7R6X	1	-0.25	-								-												0	0	0	0	0	13	2	0	0	0
ba5	3	7R8M	1	0									*												0	0	0	0	1	14	0	0	0	0
ba5	3	7R8M	2	-1									----												0	0	0	0	0	14	0	0	0	1
ba5	3	7S0C	1	0.25										*				++							0	0	1	0	1	13	0	0	0	0
ba5	3	7S0C	2	0.5										+++				+					-		0	1	0	1	0	12	1	0	0	0
ba5	3	7SOB	1	-0.125	+								--												0	0	0	1	0	13	0	1	0	0
ba5	3	7SOB	3	0	++								--												0	0	1	0	0	13	0	1	0	0
ba5	3	7SOB	6	0.25	++								*												0	0	1	0	1	13	0	0	0	0
ba5	3	7SOC	1	0									*												0	0	0	0	1	14	0	0	0	0
ba5	3	7V26	1	-0.375									--									*		-	0	0	0	0	1	12	1	1	0	0
ba5	3	7V26	2	-0.875									---									--	-		0	0	0	0	0	12	1	1	1	0
ba5	3	7V26	3	-0.75									----									+	+		0	0	0	2	0	12	0	0	0	1
ba5	3	7V2A	1	0.375	-	---	*						++++												1	0	0	0	1	11	1	0	1	0
ba5	3	7V2A	2	0.125		---	+						+++												0	1	0	1	0	12	0	0	1	0
ba5	3	7V2A	3	-0.25	--	---	*						+++												0	1	0	0	1	11	0	1	1	0
ba5	4	6W41	1	0.375					+		++														0	0	1	1	0	13	0	0	0	0
ba5	4	6XC3	2	0																					0	0	0	0	0	15	0	0	0	0
ba5	4	6XC7	2	0.25				+			+														0	0	0	2	0	13	0	0	0	0
ba5	4	6YLA	1	0.25				+	+																0	0	0	2	0	13	0	0	0	0
ba5	4	6YLA	2	0.25				+			+														0	0	0	2	0	13	0	0	0	0
ba5	4	6YM0	1	0.125							+														0	0	0	1	0	14	0	0	0	0
ba5	4	6YOR	1	0.25				+			+														0	0	0	2	0	13	0	0	0	0
ba5	4	6YOR	2	0.125				+																	0	0	0	1	0	14	0	0	0	0
ba5	4	6YZ7	1	1.125				+	+++		+++														0	2	0	1	0	12	0	0	0	0
ba5	4	6YZ7	2	0.5				+	++		+														0	0	1	2	0	12	0	0	0	0
ba5	4	6Z2M	1	0.125				+																	0	0	0	1	0	14	0	0	0	0
ba5	4	6Z2M	3	0																					0	0	0	0	0	15	0	0	0	0
ba5	4	6ZCZ	2	0																					0	0	0	0	0	15	0	0	0	0
ba5	4	6ZDG	1	0.125							+														0	0	0	1	0	14	0	0	0	0
ba5	4	6ZDG	2	-0.125				-																	0	0	0	0	0	14	1	0	0	0
ba5	4	6ZDG	3	-0.125				-																	0	0	0	0	0	14	1	0	0	0
ba5	4	6ZDH	1	-0.125				-																	0	0	0	0	0	14	1	0	0	0
ba5	4	6ZDH	2	0																					0	0	0	0	0	15	0	0	0	0
ba5	4	6ZDH	3	0																					0	0	0	0	0	15	0	0	0	0
ba5	4	6ZER	1	-0.125				-																	0	0	0	0	0	14	1	0	0	0
ba5	4	6ZER	2	0																					0	0	0	0	0	15	0	0	0	0
ba5	4	6ZER	3	0																					0	0	0	0	0	15	0	0	0	0
ba5	4	6ZFO	1	0																					0	0	0	0	0	15	0	0	0	0
ba5	4	6ZFO	2	0																					0	0	0	0	0	15	0	0	0	0
ba5	4	6ZH9	1	0																					0	0	0	0	0	15	0	0	0	0
ba5	4	6ZLR	1	0.375				+			++														0	0	1	1	0	13	0	0	0	0
ba5	4	6ZLR	2	0.375				+			++														0	0	1	1	0	13	0	0	0	0
ba5	4	6ZLR	3	0.375				+			++														0	0	1	1	0	13	0	0	0	0
ba5	4	7A5R	1	0.75				*	+++		++														0	1	1	0	1	12	0	0	0	0
ba5	4	7A5R	2	0.375					+		++														0	0	1	1	0	13	0	0	0	0
ba5	4	7A5S	1	0.75				++	++		++														0	0	3	0	0	12	0	0	0	0
ba5	4	7A5S	2	0.5					++		++														0	0	2	0	0	13	0	0	0	0
ba5	4	7CAC	1	1.625			-	--		+							++++	-	++++						2	0	0	1	0	9	2	1	0	0
ba5	4	7CAH	1	0.875			-			+++	+++														0	2	0	0	0	12	1	0	0	0
ba5	4	7CAI	1	0.75			--	--		++	++++														1	0	1	0	0	11	0	2	0	0
ba5	4	7CAI	2	2		-	+	---	+++	++	++++		-				+++	+	++						1	2	2	2	0	5	2	0	1	0
ba5	4	7CAK	1	0.125			*	---	++	++	+														0	0	2	1	1	10	0	0	1	0
ba5	4	7CAK	2	-0.625			--	----	++	+	++														0	0	2	1	0	10	0	1	0	1
ba5	4	7CAK	3	-0.125			--	---		+	+++														0	1	0	1	0	11	0	1	1	0
ba5	4	7CWN	2	0.25			*	--	+++	-	+														0	1	0	1	1	10	1	1	0	0
ba5	4	7CWN	4	0.125			*	---	+++	-	++														0	1	1	0	1	10	1	0	1	0
ba5	4	7CWN	5	0			*	----	+++		+++														0	2	0	0	1	11	0	0	0	1
ba5	4	7CWS	2	1		-	-	*		++	++++														1	0	1	0	1	10	2	0	0	0
ba5	4	7CWS	3	0.5			-	--	+	++	+++														0	1	1	1	0	10	1	1	0	0
ba5	4	7CWS	6	-0.75			-	----	+		++														0	0	1	1	0	11	1	0	0	1
ba5	4	7D2Z	1	0		*																			0	0	0	0	1	14	0	0	0	0
ba5	4	7DPM	1	0.75			-	--	++++				+												1	0	0	1	0	11	1	1	0	0
ba5	4	7DPM	2	0			-	----	++++				+												1	0	0	1	0	11	1	0	0	1
ba5	4	7DPM	3	0.5			-	---	++++				+												1	0	0	1	0	11	1	0	1	0
ba5	4	7DPM	4	0.125		+		----	++++																1	0	0	1	0	12	0	0	0	1
ba5	4	7E5R	1	-0.875				----		*	+														0	0	0	1	1	12	0	0	0	1
ba5	4	7E5R	5	0.375				--		+	+++														0	1	0	1	0	12	0	1	0	0
ba5	4	7E5R	7	-0.25			--	---		*	+++														0	1	0	0	1	11	0	1	1	0
ba5	4	7E5S	5	1.375			-	+	++++	+	++														1	0	1	2	0	10	1	0	0	0
ba5	4	7E5S	7	-0.5			-	-		-			-												0	0	0	0	0	11	4	0	0	0
ba5	4	7EH5	2	0.5				--		+	+++													+	0	1	0	2	0	11	0	1	0	0
ba5	4	7EH5	3	-0.125				---			+												+	+	0	0	0	3	0	11	0	0	1	0
ba5	4	7EH5	5	-0.625				---			-														0	0	0	0	0	13	1	0	1	0
ba5	4	7JMW	1	1							++++														1	0	0	0	0	14	0	0	0	0
ba5	4	7JVA	1	0.875		++++		-	+		-														1	0	0	1	0	11	2	0	0	0
ba5	4	7JVC	1	0.5		+++		-	+																0	1	0	1	0	12	1	0	0	0
ba5	4	7JVC	2	0.375		+++		--	+																0	1	0	1	0	12	0	1	0	0
ba5	4	7JVC	3	0.375		+++		-	+		-														0	1	0	1	0	11	2	0	0	0
ba5	4	7JW0	1	-0.125				-																	0	0	0	0	0	14	1	0	0	0
ba5	4	7JW0	2	-0.125				-																	0	0	0	0	0	14	1	0	0	0
ba5	4	7JW0	3	0				*																	0	0	0	0	1	14	0	0	0	0
ba5	4	7JX3	3	0																					0	0	0	0	0	15	0	0	0	0
ba5	4	7KZB	2	1.625		+			++++		+++														1	1	0	1	0	12	0	0	0	0
ba5	4	7L0N	2	0																					0	0	0	0	0	15	0	0	0	0
ba5	4	7L0N	3	0.125				+																	0	0	0	1	0	14	0	0	0	0
ba5	4	7LD1	1	0.5			-	---	--	+++	++++	+											-	-	1	1	0	1	0	7	3	1	1	0
ba5	4	7LD1	2	0.625			-	---	++	++	+++												+	+	0	1	2	2	0	8	1	0	1	0
ba5	4	7LD1	3	1.625			-	--	+	++++	++++												-		2	0	0	1	0	9	2	1	0	0
ba5	4	7LM8	1	1.375		+					++++					+			+						1	0	0	3	0	11	0	0	0	0
ba5	4	7LOP	1	-0.25		-					-														0	0	0	0	0	13	2	0	0	0
ba5	4	7LOP	3	0.125							+														0	0	0	1	0	14	0	0	0	0
ba5	4	7LQ7	2	0.75							+++					+			+						0	1	0	2	0	12	0	0	0	0
ba5	4	7LQ7	3	1.375		+					++++					+			+						1	0	0	3	0	11	0	0	0	0
ba5	4	7LQ7	5	0.25		+					+														0	0	0	2	0	13	0	0	0	0
ba5	4	7M3I	1	0.125				++		-															0	0	1	0	0	13	1	0	0	0
ba5	4	7M3I	2	0																					0	0	0	0	0	15	0	0	0	0
ba5	4	7M42	1	0.625				----		+++	++++												+		1	1	0	1	0	11	0	0	0	1
[truncated: 232 more rows]

## Sheet: 4, S1
type	variant	pdb	antibody	method	constrained	site	wt	om	mutated	wt_tot	om_tot	d_tot	wt_int	om_int	d_int	class	contribution
ace2	ba1	6M0J	1	rpk	cons	339	G	D	1	0.0658214	-1.98711	-2.05293	0	0	0	ACE2	0
ace2	ba1	6M0J	1	rpk	cons	371	S	L	1	-2.08301	1.24233	3.32535	0	0	0	ACE2	0
ace2	ba1	6M0J	1	rpk	cons	373	S	P	1	-1.64939	5.76384	7.41323	0	0	0	ACE2	0
ace2	ba1	6M0J	1	rpk	cons	375	S	F	1	-0.177078	2.49878	2.67586	0	0	0	ACE2	0
ace2	ba1	6M0J	1	rpk	cons	376	T	T	0	-2.33132	-2.47993	-0.14861	0	0	0	ACE2	0
ace2	ba1	6M0J	1	rpk	cons	405	D	D	0	-3.3913	-3.27059	0.120716	0	0	0	ACE2	0
ace2	ba1	6M0J	1	rpk	cons	408	R	R	0	0.656828	0.646724	-0.010104	0	0	0	ACE2	0
ace2	ba1	6M0J	1	rpk	cons	417	K	N	1	-2.00612	-0.378935	1.62718	-4.92103	0.0879438	5.00898	ACE2	1
ace2	ba1	6M0J	1	rpk	cons	440	N	K	1	0.110554	0.0408523	-0.0697016	0	0	0	ACE2	0
ace2	ba1	6M0J	1	rpk	cons	446	G	S	1	-2.51459	3.71492	6.2295	-0.127201	-0.0592875	0.0679139	ACE2	0
ace2	ba1	6M0J	1	rpk	cons	452	L	L	0	-4.11016	-3.96096	0.149206	0	0	0	ACE2	0
ace2	ba1	6M0J	1	rpk	cons	477	S	N	1	-0.133892	0.414891	0.548783	0.0686926	0.0385918	-0.0301008	ACE2	0
ace2	ba1	6M0J	1	rpk	cons	478	T	K	1	0.737986	0.335075	-0.402912	0	0	0	ACE2	0
ace2	ba1	6M0J	1	rpk	cons	484	E	A	1	-4.01453	-1.05474	2.95979	-0.563597	-0.00130469	0.562292	ACE2	0
ace2	ba1	6M0J	1	rpk	cons	486	F	F	0	-0.789654	-0.820476	-0.0308225	-7.70251	-7.71688	-0.0143695	ACE2	0
ace2	ba1	6M0J	1	rpk	cons	493	Q	R	1	-2.70827	-0.877219	1.83105	0.201735	-0.503437	-0.705172	ACE2	0
ace2	ba1	6M0J	1	rpk	cons	496	G	S	1	0.724504	1.56428	0.839776	-2.04052	-0.868453	1.17207	ACE2	0
ace2	ba1	6M0J	1	rpk	cons	498	Q	R	1	-2.02932	-0.975999	1.05332	-1.02737	-3.26972	-2.24235	ACE2	-1
ace2	ba1	6M0J	1	rpk	cons	501	N	Y	1	-3.83378	-0.188666	3.64511	-1.93448	-4.46157	-2.52709	ACE2	-1
ace2	ba1	6M0J	1	rpk	cons	505	Y	H	1	-2.72911	-2.66706	0.0620515	-3.98271	-3.03637	0.946343	ACE2	0
ace2	ba1	6M0J	1	rpk	free	339	G	D	1	-0.118416	-2.0764	-1.95798	0	0	0	ACE2	0
ace2	ba1	6M0J	1	rpk	free	371	S	L	1	-3.03533	-1.39477	1.64056	0	0	0	ACE2	0
ace2	ba1	6M0J	1	rpk	free	373	S	P	1	-2.22431	-2.2098	0.0145151	0	0	0	ACE2	0
ace2	ba1	6M0J	1	rpk	free	375	S	F	1	-0.309403	2.89357	3.20298	0	0	0	ACE2	0
ace2	ba1	6M0J	1	rpk	free	376	T	T	0	-2.1402	-2.73742	-0.597226	0	0	0	ACE2	0
ace2	ba1	6M0J	1	rpk	free	405	D	D	0	-3.22029	-3.45735	-0.237062	0	0	0	ACE2	0
ace2	ba1	6M0J	1	rpk	free	408	R	R	0	0.628435	0.605208	-0.0232274	0	0	0	ACE2	0
ace2	ba1	6M0J	1	rpk	free	417	K	N	1	-1.79319	-0.163957	1.62924	-4.90288	0.00210894	4.90498	ACE2	1
ace2	ba1	6M0J	1	rpk	free	440	N	K	1	-0.0147574	-0.204187	-0.18943	0	0	0	ACE2	0
ace2	ba1	6M0J	1	rpk	free	446	G	S	1	-2.61089	1.66433	4.27523	-0.0704966	0.00032099	0.0708176	ACE2	0
ace2	ba1	6M0J	1	rpk	free	452	L	L	0	-3.38342	-4.40594	-1.02252	0	0	0	ACE2	0
ace2	ba1	6M0J	1	rpk	free	477	S	N	1	-0.462781	0.295333	0.758114	0.0393693	-0.841113	-0.880482	ACE2	0
ace2	ba1	6M0J	1	rpk	free	478	T	K	1	0.764592	0.442677	-0.321915	-2.25667e-07	0.0137217	0.0137219	ACE2	0
ace2	ba1	6M0J	1	rpk	free	484	E	A	1	-3.48979	-1.84715	1.64264	-0.346783	0	0.346783	ACE2	0
ace2	ba1	6M0J	1	rpk	free	486	F	F	0	-0.238364	-0.231977	0.00638708	-7.53625	-7.82689	-0.290641	ACE2	0
ace2	ba1	6M0J	1	rpk	free	493	Q	R	1	-4.18981	-0.409639	3.78017	-0.343773	-0.55854	-0.214767	ACE2	0
ace2	ba1	6M0J	1	rpk	free	496	G	S	1	0.354871	-1.61491	-1.96978	-2.25209	-0.385203	1.86689	ACE2	1
ace2	ba1	6M0J	1	rpk	free	498	Q	R	1	-1.75308	-0.722591	1.03049	-0.387724	-1.38881	-1.00109	ACE2	0
ace2	ba1	6M0J	1	rpk	free	501	N	Y	1	-3.61941	-4.11268	-0.493266	-1.19121	-5.37734	-4.18613	ACE2	-1
ace2	ba1	6M0J	1	rpk	free	505	Y	H	1	-3.06062	-2.67276	0.38786	-4.1272	-2.1382	1.989	ACE2	1
ace2	ba1	6M0J	1	af2	cons	339	G	D	1	0.0119635	-2.01748	-2.02944	0	0	0	ACE2	0
ace2	ba1	6M0J	1	af2	cons	371	S	L	1	-1.84358	-3.42977	-1.58619	0	0	0	ACE2	0
ace2	ba1	6M0J	1	af2	cons	373	S	P	1	-2.85141	-3.22175	-0.370346	0	0	0	ACE2	0
ace2	ba1	6M0J	1	af2	cons	375	S	F	1	-0.566499	2.77261	3.33911	0	0	0	ACE2	0
ace2	ba1	6M0J	1	af2	cons	376	T	T	0	-1.57098	-2.39291	-0.821932	0	0	0	ACE2	0
ace2	ba1	6M0J	1	af2	cons	405	D	D	0	-3.54426	-3.63933	-0.0950677	0	0	0	ACE2	0
ace2	ba1	6M0J	1	af2	cons	408	R	R	0	0.259441	0.387122	0.12768	0	0	0	ACE2	0
ace2	ba1	6M0J	1	af2	cons	417	K	N	1	-1.73415	-1.02159	0.712569	-4.08701	0.0900832	4.1771	ACE2	1
ace2	ba1	6M0J	1	af2	cons	440	N	K	1	-0.0479929	-0.123157	-0.075164	0	0	0	ACE2	0
ace2	ba1	6M0J	1	af2	cons	446	G	S	1	-1.65142	-0.988631	0.662786	-0.0599679	-0.0466911	0.0132768	ACE2	0
ace2	ba1	6M0J	1	af2	cons	452	L	L	0	-3.11831	-3.22384	-0.105531	0	0	0	ACE2	0
ace2	ba1	6M0J	1	af2	cons	477	S	N	1	-0.483334	0.087901	0.571235	0.0121996	-0.0509133	-0.0631129	ACE2	0
ace2	ba1	6M0J	1	af2	cons	478	T	K	1	0.717065	0.438161	-0.278904	0	-3.05904e-07	-3.05904e-07	ACE2	0
ace2	ba1	6M0J	1	af2	cons	484	E	A	1	-0.765637	-1.69358	-0.927938	-0.000294441	0.00652213	0.00681657	ACE2	0
ace2	ba1	6M0J	1	af2	cons	486	F	F	0	0.0339895	-0.330127	-0.364116	-7.55897	-7.48964	0.0693264	ACE2	0
ace2	ba1	6M0J	1	af2	cons	493	Q	R	1	-3.59749	-1.34603	2.25146	-1.59282	-3.99259	-2.39977	ACE2	-1
ace2	ba1	6M0J	1	af2	cons	496	G	S	1	-1.07638	-0.921467	0.154916	-0.482295	0.0482273	0.530522	ACE2	0
ace2	ba1	6M0J	1	af2	cons	498	Q	R	1	-0.499697	-0.200457	0.29924	-1.40795	-0.715917	0.692037	ACE2	0
ace2	ba1	6M0J	1	af2	cons	501	N	Y	1	-3.03367	-0.914935	2.11873	-1.85997	-2.42829	-0.568322	ACE2	0
ace2	ba1	6M0J	1	af2	cons	505	Y	H	1	-2.66845	-2.2684	0.400042	-3.98268	-2.67976	1.30292	ACE2	0
ace2	ba1	6M0J	1	af2	free	339	G	D	1	-0.534797	-2.50195	-1.96715	0	0	0	ACE2	0
ace2	ba1	6M0J	1	af2	free	371	S	L	1	-2.22865	-4.04365	-1.815	0	0	0	ACE2	0
ace2	ba1	6M0J	1	af2	free	373	S	P	1	-2.65682	-2.90364	-0.246824	0	0	0	ACE2	0
ace2	ba1	6M0J	1	af2	free	375	S	F	1	-0.610687	-0.58545	0.0252376	0	0	0	ACE2	0
ace2	ba1	6M0J	1	af2	free	376	T	T	0	-1.74773	-2.92182	-1.17408	0	0	0	ACE2	0
ace2	ba1	6M0J	1	af2	free	405	D	D	0	-3.57577	-3.53344	0.0423309	0	-9.32988e-05	-9.32988e-05	ACE2	0
ace2	ba1	6M0J	1	af2	free	408	R	R	0	0.243705	0.379421	0.135716	0	-2.04787e-05	-2.04787e-05	ACE2	0
ace2	ba1	6M0J	1	af2	free	417	K	N	1	-2.76863	-0.302954	2.46568	-4.76279	0.0715781	4.83437	ACE2	1
ace2	ba1	6M0J	1	af2	free	440	N	K	1	-0.144492	-0.237916	-0.0934239	-2.78024e-06	0	2.78024e-06	ACE2	0
ace2	ba1	6M0J	1	af2	free	446	G	S	1	-2.74046	-1.07616	1.6643	-0.325446	0	0.325446	ACE2	0
ace2	ba1	6M0J	1	af2	free	452	L	L	0	-3.28698	-3.35842	-0.0714384	0	0	0	ACE2	0
ace2	ba1	6M0J	1	af2	free	477	S	N	1	-0.342282	-0.830932	-0.48865	0.158277	-2.24571	-2.40398	ACE2	-1
ace2	ba1	6M0J	1	af2	free	478	T	K	1	0.850217	0.462351	-0.387866	-4.87003e-07	0.003641	0.00364149	ACE2	0
ace2	ba1	6M0J	1	af2	free	484	E	A	1	-0.583445	-2.29079	-1.70735	-0.000742501	-2.68011e-06	0.000739821	ACE2	0
ace2	ba1	6M0J	1	af2	free	486	F	F	0	-0.170126	0.352524	0.52265	-7.33335	-5.5317	1.80165	ACE2	1
ace2	ba1	6M0J	1	af2	free	493	Q	R	1	-3.01272	-2.07728	0.935441	-0.83132	-4.04996	-3.21864	ACE2	-1
ace2	ba1	6M0J	1	af2	free	496	G	S	1	-1.11081	-1.04303	0.0677775	-0.190374	-1.70613	-1.51576	ACE2	-1
ace2	ba1	6M0J	1	af2	free	498	Q	R	1	-1.58105	-0.186765	1.39429	-0.522801	-1.56303	-1.04023	ACE2	0
ace2	ba1	6M0J	1	af2	free	501	N	Y	1	-3.19773	-3.65328	-0.455549	-2.10837	-5.10864	-3.00027	ACE2	-1
ace2	ba1	6M0J	1	af2	free	505	Y	H	1	-2.3911	-3.24011	-0.849008	-3.79943	-3.08993	0.709502	ACE2	0
ace2	ba1	7BH9	1	rpk	cons	373	S	P	1	4.57532	6.59672	2.02139	0	0	0	ACE2	0
ace2	ba1	7BH9	1	rpk	cons	375	S	F	1	0.23715	2.45364	2.21649	0	0	0	ACE2	0
ace2	ba1	7BH9	1	rpk	cons	376	T	T	0	-2.57035	-2.63551	-0.0651541	0	0	0	ACE2	0
ace2	ba1	7BH9	1	rpk	cons	405	D	D	0	-2.05114	-2.13264	-0.0814983	0	0	0	ACE2	0
ace2	ba1	7BH9	1	rpk	cons	408	R	R	0	1.83854	1.84496	0.00642023	0	0	0	ACE2	0
ace2	ba1	7BH9	1	rpk	cons	417	K	N	1	-1.7787	0.244498	2.0232	-4.10643	0.123106	4.22954	ACE2	1
ace2	ba1	7BH9	1	rpk	cons	440	N	K	1	-0.166551	-0.112272	0.0542794	0	0	0	ACE2	0
ace2	ba1	7BH9	1	rpk	cons	446	G	S	1	-2.62452	2.27393	4.89845	-0.106751	-0.0378064	0.0689449	ACE2	0
ace2	ba1	7BH9	1	rpk	cons	452	L	L	0	-4.23266	-4.10242	0.130244	0	0	0	ACE2	0
ace2	ba1	7BH9	1	rpk	cons	477	S	N	1	0.294669	1.32855	1.03388	0.124685	0.594519	0.469835	ACE2	0
ace2	ba1	7BH9	1	rpk	cons	478	T	K	1	0.74449	0.247183	-0.497307	-4.03939e-07	-2.02278e-09	4.01916e-07	ACE2	0
ace2	ba1	7BH9	1	rpk	cons	484	E	A	1	-2.28622	-0.926156	1.36007	0	0	0	ACE2	0
ace2	ba1	7BH9	1	rpk	cons	486	F	F	0	1.23619	1.24899	0.0128025	-4.58354	-4.60195	-0.0184129	ACE2	0
ace2	ba1	7BH9	1	rpk	cons	493	Q	R	1	-2.30294	-1.5072	0.795742	-0.220699	-2.74416	-2.52346	ACE2	-1
ace2	ba1	7BH9	1	rpk	cons	496	G	S	1	1.29612	-0.933293	-2.22941	-0.389258	-1.21423	-0.824968	ACE2	0
ace2	ba1	7BH9	1	rpk	cons	498	Q	R	1	-0.394286	-1.28061	-0.886321	-0.625906	-1.40529	-0.779386	ACE2	0
ace2	ba1	7BH9	1	rpk	cons	501	N	Y	1	-2.29041	-3.10404	-0.813639	-2.12793	-4.3873	-2.25937	ACE2	-1
ace2	ba1	7BH9	1	rpk	cons	505	Y	H	1	-2.57809	-3.02634	-0.448252	-3.50652	-2.08765	1.41887	ACE2	1
ace2	ba1	7BH9	1	rpk	free	373	S	P	1	1.22047	3.65732	2.43685	0	0	0	ACE2	0
ace2	ba1	7BH9	1	rpk	free	375	S	F	1	-0.619951	-0.853574	-0.233623	0	0	0	ACE2	0
ace2	ba1	7BH9	1	rpk	free	376	T	T	0	-2.21118	-2.89896	-0.687775	0	0	0	ACE2	0
ace2	ba1	7BH9	1	rpk	free	405	D	D	0	-2.05611	-3.24906	-1.19295	0	0	0	ACE2	0
ace2	ba1	7BH9	1	rpk	free	408	R	R	0	1.91707	0.578431	-1.33864	0	0	0	ACE2	0
ace2	ba1	7BH9	1	rpk	free	417	K	N	1	-1.28734	-0.0654017	1.22194	-4.32249	-0.153417	4.16908	ACE2	1
ace2	ba1	7BH9	1	rpk	free	440	N	K	1	-0.303655	0.00825429	0.311909	0	0	0	ACE2	0
ace2	ba1	7BH9	1	rpk	free	446	G	S	1	-4.86999	0.306985	5.17698	-2.33908	-0.653022	1.68606	ACE2	1
ace2	ba1	7BH9	1	rpk	free	452	L	L	0	-3.71457	-3.3081	0.406467	0	0	0	ACE2	0
ace2	ba1	7BH9	1	rpk	free	477	S	N	1	-0.33759	-0.102773	0.234817	0.00749602	-2.36605	-2.37354	ACE2	-1
ace2	ba1	7BH9	1	rpk	free	478	T	K	1	0.479729	0.159095	-0.320634	-0.0209281	-0.0142475	0.00668057	ACE2	0
ace2	ba1	7BH9	1	rpk	free	484	E	A	1	-3.50179	-1.76171	1.74008	-0.490154	0	0.490154	ACE2	0
ace2	ba1	7BH9	1	rpk	free	486	F	F	0	-0.215249	-0.22844	-0.0131906	-7.52309	-7.37968	0.143407	ACE2	0
ace2	ba1	7BH9	1	rpk	free	493	Q	R	1	-2.22508	-3.03775	-0.812673	0.207694	-4.13978	-4.34747	ACE2	-1
ace2	ba1	7BH9	1	rpk	free	496	G	S	1	0.406253	-0.20607	-0.612323	-0.423453	-0.848416	-0.424963	ACE2	0
ace2	ba1	7BH9	1	rpk	free	498	Q	R	1	-1.9825	-1.46799	0.514502	-0.898207	-3.93877	-3.04057	ACE2	-1
ace2	ba1	7BH9	1	rpk	free	501	N	Y	1	-3.18838	-2.35317	0.835209	-1.62207	-3.96702	-2.34496	ACE2	-1
ace2	ba1	7BH9	1	rpk	free	505	Y	H	1	-3.29162	-2.89476	0.396862	-4.15039	-2.19452	1.95587	ACE2	1
ace2	ba1	7BH9	1	af2	cons	339	G	D	1	0.0321	-2.02504	-2.05714	0	0	0	ACE2	0
ace2	ba1	7BH9	1	af2	cons	371	S	L	1	-1.86914	-3.43879	-1.56965	0	0	0	ACE2	0
ace2	ba1	7BH9	1	af2	cons	373	S	P	1	-2.68987	-3.22085	-0.530984	0	0	0	ACE2	0
ace2	ba1	7BH9	1	af2	cons	375	S	F	1	-0.760272	2.77342	3.53369	0	0	0	ACE2	0
ace2	ba1	7BH9	1	af2	cons	376	T	T	0	-1.53351	-2.37155	-0.838049	0	0	0	ACE2	0
ace2	ba1	7BH9	1	af2	cons	405	D	D	0	-3.55417	-3.59274	-0.0385747	0	0	0	ACE2	0
ace2	ba1	7BH9	1	af2	cons	408	R	R	0	0.222547	0.360304	0.137757	0	0	0	ACE2	0
ace2	ba1	7BH9	1	af2	cons	417	K	N	1	-1.69913	-0.28798	1.41115	-4.02528	-0.000209926	4.02507	ACE2	1
ace2	ba1	7BH9	1	af2	cons	440	N	K	1	-0.0670973	-0.149728	-0.0826306	0	0	0	ACE2	0
ace2	ba1	7BH9	1	af2	cons	446	G	S	1	-1.46382	-1.19867	0.26514	-0.282181	0.145813	0.427994	ACE2	0
ace2	ba1	7BH9	1	af2	cons	452	L	L	0	-3.07766	-2.97754	0.100127	0	0	0	ACE2	0
ace2	ba1	7BH9	1	af2	cons	477	S	N	1	-0.420218	0.721682	1.1419	0.0938134	0.396672	0.302859	ACE2	0
ace2	ba1	7BH9	1	af2	cons	478	T	K	1	0.705491	0.501401	-0.20409	0	0	0	ACE2	0
ace2	ba1	7BH9	1	af2	cons	484	E	A	1	-0.750813	-2.35715	-1.60633	0	-6.68682e-05	-6.68682e-05	ACE2	0
ace2	ba1	7BH9	1	af2	cons	486	F	F	0	0.483526	0.469416	-0.0141099	-6.15079	-6.46867	-0.31788	ACE2	0
ace2	ba1	7BH9	1	af2	cons	493	Q	R	1	-4.08291	-3.06032	1.02259	-1.46594	-3.43025	-1.96431	ACE2	-1
ace2	ba1	7BH9	1	af2	cons	496	G	S	1	-1.20467	0.713308	1.91798	-0.24801	-1.76716	-1.51915	ACE2	-1
ace2	ba1	7BH9	1	af2	cons	498	Q	R	1	-0.955961	-0.860428	0.095533	-2.47414	-3.2632	-0.789058	ACE2	0
ace2	ba1	7BH9	1	af2	cons	501	N	Y	1	-3.2614	-2.34694	0.91446	-2.02621	-4.58715	-2.56094	ACE2	-1
ace2	ba1	7BH9	1	af2	cons	505	Y	H	1	-2.8329	-2.74827	0.0846209	-3.57318	-2.14912	1.42406	ACE2	1
ace2	ba1	7BH9	1	af2	free	339	G	D	1	-0.313857	-2.38777	-2.07391	0	0	0	ACE2	0
ace2	ba1	7BH9	1	af2	free	371	S	L	1	-2.12639	-4.81113	-2.68474	0	0	0	ACE2	0
ace2	ba1	7BH9	1	af2	free	373	S	P	1	-2.74953	-2.95495	-0.205414	0	0	0	ACE2	0
ace2	ba1	7BH9	1	af2	free	375	S	F	1	-0.726292	-0.538147	0.188145	0	0	0	ACE2	0
ace2	ba1	7BH9	1	af2	free	376	T	T	0	-1.94794	-2.89185	-0.943914	0	0	0	ACE2	0
ace2	ba1	7BH9	1	af2	free	405	D	D	0	-3.45382	-3.47583	-0.0220182	-0.0435381	-4.37655e-07	0.0435377	ACE2	0
ace2	ba1	7BH9	1	af2	free	408	R	R	0	0.253356	0.412587	0.15923	-4.44001e-05	0	4.44001e-05	ACE2	0
ace2	ba1	7BH9	1	af2	free	417	K	N	1	-1.58613	-0.378521	1.20761	-3.09465	-0.0101635	3.08449	ACE2	1
ace2	ba1	7BH9	1	af2	free	440	N	K	1	-0.104376	-0.194437	-0.0900616	0	0	0	ACE2	0
ace2	ba1	7BH9	1	af2	free	446	G	S	1	-3.72654	-2.20295	1.5236	-2.05528	-0.000379675	2.0549	ACE2	1
ace2	ba1	7BH9	1	af2	free	452	L	L	0	-3.47168	-3.36351	0.108167	0	0	0	ACE2	0
ace2	ba1	7BH9	1	af2	free	477	S	N	1	-0.543271	-0.222486	0.320785	-0.00211882	-1.56156	-1.55945	ACE2	-1
ace2	ba1	7BH9	1	af2	free	478	T	K	1	0.895078	0.59242	-0.302657	0	0	0	ACE2	0
ace2	ba1	7BH9	1	af2	free	484	E	A	1	-0.594764	-2.18719	-1.59242	-0.0221537	0	0.0221537	ACE2	0
ace2	ba1	7BH9	1	af2	free	486	F	F	0	-0.177516	-0.626865	-0.449349	-7.511	-8.10917	-0.59817	ACE2	0
ace2	ba1	7BH9	1	af2	free	493	Q	R	1	-3.01413	-3.46767	-0.453543	-2.02198	-6.17221	-4.15023	ACE2	-1
ace2	ba1	7BH9	1	af2	free	496	G	S	1	-2.05349	-1.1285	0.924987	-2.78316	-1.46663	1.31653	ACE2	0
ace2	ba1	7BH9	1	af2	free	498	Q	R	1	-1.7488	-2.18541	-0.436609	-0.387504	-3.42983	-3.04232	ACE2	-1
ace2	ba1	7BH9	1	af2	free	501	N	Y	1	-3.16895	-3.05381	0.115147	-2.0953	-4.30762	-2.21232	ACE2	-1
ace2	ba1	7BH9	1	af2	free	505	Y	H	1	-2.76177	-2.59063	0.171131	-3.78506	-2.17319	1.61188	ACE2	1
ace2	ba1	7EKC	1	rpk	cons	339	G	D	1	0.0912397	-1.93215	-2.02339	0	0	0	ACE2	0
ace2	ba1	7EKC	1	rpk	cons	371	S	L	1	-1.69568	2.84002	4.5357	0	0	0	ACE2	0
ace2	ba1	7EKC	1	rpk	cons	373	S	P	1	-1.51529	5.33173	6.84701	0	0	0	ACE2	0
ace2	ba1	7EKC	1	rpk	cons	375	S	F	1	-0.216491	2.3483	2.56479	0	0	0	ACE2	0
ace2	ba1	7EKC	1	rpk	cons	376	T	T	0	-2.59359	-2.69089	-0.0973048	0	0	0	ACE2	0
ace2	ba1	7EKC	1	rpk	cons	405	D	D	0	-3.25995	-3.44587	-0.185918	0	0	0	ACE2	0
ace2	ba1	7EKC	1	rpk	cons	408	R	R	0	1.08657	1.05176	-0.0348144	0	0	0	ACE2	0
ace2	ba1	7EKC	1	rpk	cons	417	K	N	1	-2.30911	-0.638838	1.67028	-4.72871	0.0918367	4.82055	ACE2	1
ace2	ba1	7EKC	1	rpk	cons	440	N	K	1	-0.0973402	-0.125889	-0.0285487	0	0	0	ACE2	0
ace2	ba1	7EKC	1	rpk	cons	446	G	S	1	-2.61217	3.09518	5.70734	-0.149934	-0.147208	0.0027256	ACE2	0
ace2	ba1	7EKC	1	rpk	cons	452	L	L	0	-4.6091	-4.64768	-0.0385812	0	0	0	ACE2	0
ace2	ba1	7EKC	1	rpk	cons	477	S	N	1	-0.120247	0.564516	0.684763	0.0943785	0.282652	0.188274	ACE2	0
ace2	ba1	7EKC	1	rpk	cons	478	T	K	1	0.755926	0.427592	-0.328334	-9.2668e-08	-7.38546e-09	8.52826e-08	ACE2	0
ace2	ba1	7EKC	1	rpk	cons	484	E	A	1	-3.47007	-1.05501	2.41506	-0.223292	-3.09626e-05	0.223261	ACE2	0
ace2	ba1	7EKC	1	rpk	cons	486	F	F	0	-0.271752	-0.371768	-0.100016	-7.34661	-7.41573	-0.0691178	ACE2	0
ace2	ba1	7EKC	1	rpk	cons	493	Q	R	1	-2.99287	-0.655667	2.3372	-1.57887	-0.285241	1.29363	ACE2	0
ace2	ba1	7EKC	1	rpk	cons	496	G	S	1	-0.862611	-0.573609	0.289002	-0.865939	-0.519207	0.346732	ACE2	0
ace2	ba1	7EKC	1	rpk	cons	498	Q	R	1	-2.61785	-1.44984	1.16801	-1.20106	-1.79756	-0.596501	ACE2	0
ace2	ba1	7EKC	1	rpk	cons	501	N	Y	1	-2.22741	-2.94709	-0.719679	-2.48031	-4.47987	-1.99956	ACE2	-1
ace2	ba1	7EKC	1	rpk	cons	505	Y	H	1	-1.93485	-2.32151	-0.386667	-3.80623	-2.47646	1.32977	ACE2	0
ace2	ba1	7EKC	1	rpk	free	339	G	D	1	-0.291115	-2.28297	-1.99186	0	0	0	ACE2	0
ace2	ba1	7EKC	1	rpk	free	371	S	L	1	-2.12598	0.427239	2.55322	0	0	0	ACE2	0
ace2	ba1	7EKC	1	rpk	free	373	S	P	1	-1.56784	-1.25065	0.317184	0	0	0	ACE2	0
ace2	ba1	7EKC	1	rpk	free	375	S	F	1	-0.31242	2.62571	2.93813	0	0	0	ACE2	0
ace2	ba1	7EKC	1	rpk	free	376	T	T	0	-2.38716	-2.58836	-0.201206	0	0	0	ACE2	0
ace2	ba1	7EKC	1	rpk	free	405	D	D	0	-3.37072	-3.50252	-0.131803	0	0	0	ACE2	0
ace2	ba1	7EKC	1	rpk	free	408	R	R	0	1.1252	1.07949	-0.0457118	0	0	0	ACE2	0
ace2	ba1	7EKC	1	rpk	free	417	K	N	1	-1.49816	-0.0842746	1.41389	-2.57987	-0.0446453	2.53523	ACE2	1
ace2	ba1	7EKC	1	rpk	free	440	N	K	1	-0.109551	-0.176981	-0.0674301	0	0.016794	0.016794	ACE2	0
ace2	ba1	7EKC	1	rpk	free	446	G	S	1	-2.61898	1.7923	4.41127	-0.24943	-0.00399782	0.245432	ACE2	0
ace2	ba1	7EKC	1	rpk	free	452	L	L	0	-3.64301	-4.95909	-1.31608	0	0	0	ACE2	0
ace2	ba1	7EKC	1	rpk	free	477	S	N	1	-0.37489	-0.228334	0.146556	0.184224	-2.38882	-2.57304	ACE2	-1
ace2	ba1	7EKC	1	rpk	free	478	T	K	1	0.71017	0.635273	-0.0748972	-2.60167e-07	0.000785235	0.000785495	ACE2	0
ace2	ba1	7EKC	1	rpk	free	484	E	A	1	-3.60519	-1.48463	2.12055	-0.428328	-0.000360496	0.427967	ACE2	0
ace2	ba1	7EKC	1	rpk	free	486	F	F	0	-0.547355	0.0544408	0.601796	-7.20584	-7.06539	0.140448	ACE2	0
ace2	ba1	7EKC	1	rpk	free	493	Q	R	1	-2.35295	-1.10292	1.25003	-0.713052	-1.28058	-0.567533	ACE2	0
ace2	ba1	7EKC	1	rpk	free	496	G	S	1	-1.32024	-1.2332	0.0870388	-0.999936	-0.488456	0.51148	ACE2	0
ace2	ba1	7EKC	1	rpk	free	498	Q	R	1	-2.49854	-1.33823	1.16031	-1.05735	-1.6226	-0.565255	ACE2	0
ace2	ba1	7EKC	1	rpk	free	501	N	Y	1	-2.09021	-3.4309	-1.34069	-2.52256	-4.8144	-2.29184	ACE2	-1
ace2	ba1	7EKC	1	rpk	free	505	Y	H	1	-1.87051	-2.78701	-0.916495	-3.85434	-2.68433	1.17001	ACE2	0
ace2	ba1	7EKC	1	af2	cons	339	G	D	1	-0.12476	-2.03649	-1.91173	0	0	0	ACE2	0
ace2	ba1	7EKC	1	af2	cons	371	S	L	1	-1.84484	-3.42673	-1.58189	0	0	0	ACE2	0
ace2	ba1	7EKC	1	af2	cons	373	S	P	1	-2.84746	-3.20567	-0.35821	0	0	0	ACE2	0
ace2	ba1	7EKC	1	af2	cons	375	S	F	1	-0.567767	2.73591	3.30367	0	0	0	ACE2	0
ace2	ba1	7EKC	1	af2	cons	376	T	T	0	-1.55749	-2.34575	-0.788259	0	0	0	ACE2	0
ace2	ba1	7EKC	1	af2	cons	405	D	D	0	-3.51426	-3.64637	-0.132105	0	0	0	ACE2	0
ace2	ba1	7EKC	1	af2	cons	408	R	R	0	0.239556	0.414803	0.175247	0	0	0	ACE2	0
ace2	ba1	7EKC	1	af2	cons	417	K	N	1	-1.90002	-0.336823	1.5632	-4.65913	-0.00174702	4.65738	ACE2	1
ace2	ba1	7EKC	1	af2	cons	440	N	K	1	-0.0476453	-0.152794	-0.105149	0	0	0	ACE2	0
ace2	ba1	7EKC	1	af2	cons	446	G	S	1	-1.64815	-1.67839	-0.0302385	-0.144055	-0.151952	-0.00789684	ACE2	0
ace2	ba1	7EKC	1	af2	cons	452	L	L	0	-4.6406	-3.10085	1.53975	0	0	0	ACE2	0
ace2	ba1	7EKC	1	af2	cons	477	S	N	1	-0.346488	0.298517	0.645006	0.23741	0.246607	0.00919701	ACE2	0
ace2	ba1	7EKC	1	af2	cons	478	T	K	1	0.695339	0.468431	-0.226908	-1.95446e-06	-5.3526e-07	1.4192e-06	ACE2	0
ace2	ba1	7EKC	1	af2	cons	484	E	A	1	-0.754565	-1.60842	-0.853857	-0.00112119	0.00735015	0.00847134	ACE2	0
ace2	ba1	7EKC	1	af2	cons	486	F	F	0	-0.230957	-0.474159	-0.243202	-7.73501	-7.73994	-0.0049231	ACE2	0
ace2	ba1	7EKC	1	af2	cons	493	Q	R	1	-2.80899	-1.30701	1.50197	-0.674434	-3.7512	-3.07677	ACE2	-1
ace2	ba1	7EKC	1	af2	cons	496	G	S	1	-1.21185	-0.712344	0.499508	-0.760509	-1.34914	-0.588632	ACE2	0
ace2	ba1	7EKC	1	af2	cons	498	Q	R	1	-0.79202	-1.41093	-0.61891	-1.18945	-1.31007	-0.120618	ACE2	0
ace2	ba1	7EKC	1	af2	cons	501	N	Y	1	-2.48874	-2.90087	-0.412129	-1.32325	-4.99411	-3.67087	ACE2	-1
ace2	ba1	7EKC	1	af2	cons	505	Y	H	1	-3.05029	-2.50288	0.547416	-3.99394	-2.61321	1.38072	ACE2	0
ace2	ba1	7EKC	1	af2	free	339	G	D	1	-0.585989	-2.30827	-1.72229	0	0	0	ACE2	0
ace2	ba1	7EKC	1	af2	free	371	S	L	1	-1.75501	-4.70111	-2.9461	0	0	0	ACE2	0
ace2	ba1	7EKC	1	af2	free	373	S	P	1	-3.08291	-2.86649	0.216418	0	0	0	ACE2	0
ace2	ba1	7EKC	1	af2	free	375	S	F	1	-0.656279	-0.38257	0.27371	0	0	0	ACE2	0
ace2	ba1	7EKC	1	af2	free	376	T	T	0	-1.91466	-2.80484	-0.89018	0	0	0	ACE2	0
ace2	ba1	7EKC	1	af2	free	405	D	D	0	-3.34958	-3.66885	-0.319267	-8.61055e-05	-0.000572643	-0.000486537	ACE2	0
ace2	ba1	7EKC	1	af2	free	408	R	R	0	0.211884	0.325301	0.113417	0	-1.93727e-06	-1.93727e-06	ACE2	0
ace2	ba1	7EKC	1	af2	free	417	K	N	1	-2.02623	-0.432353	1.59387	-4.3491	0	4.3491	ACE2	1
ace2	ba1	7EKC	1	af2	free	440	N	K	1	-0.145792	-0.186789	-0.0409965	0	0	0	ACE2	0
ace2	ba1	7EKC	1	af2	free	446	G	S	1	-3.9343	-2.1993	1.735	-2.69961	-0.00940802	2.69021	ACE2	1
ace2	ba1	7EKC	1	af2	free	452	L	L	0	-3.37515	-2.79055	0.584604	0	0	0	ACE2	0
ace2	ba1	7EKC	1	af2	free	477	S	N	1	-0.386496	0.0487568	0.435253	0.150791	-0.938016	-1.08881	ACE2	0
ace2	ba1	7EKC	1	af2	free	478	T	K	1	0.846829	0.472554	-0.374275	0	-2.12737e-06	-2.12737e-06	ACE2	0
ace2	ba1	7EKC	1	af2	free	484	E	A	1	-0.0947357	-1.87633	-1.78159	-0.136245	-0.000361383	0.135883	ACE2	0
ace2	ba1	7EKC	1	af2	free	486	F	F	0	-0.91618	-0.717065	0.199115	-7.87959	-7.50356	0.376027	ACE2	0
ace2	ba1	7EKC	1	af2	free	493	Q	R	1	-3.51171	-3.19916	0.312551	-2.25239	0.0215498	2.27394	ACE2	1
ace2	ba1	7EKC	1	af2	free	496	G	S	1	-1.56841	-1.13842	0.429983	-0.556276	-1.67584	-1.11956	ACE2	0
ace2	ba1	7EKC	1	af2	free	498	Q	R	1	-1.48351	-1.66982	-0.186303	-0.410392	-1.03633	-0.625938	ACE2	0
ace2	ba1	7EKC	1	af2	free	501	N	Y	1	-2.76124	-3.82915	-1.06791	-1.51136	-5.33094	-3.81958	ACE2	-1
ace2	ba1	7EKC	1	af2	free	505	Y	H	1	-2.54869	-3.43573	-0.887042	-3.88117	-2.27097	1.6102	ACE2	1
ace2	ba1	7EKF	1	rpk	cons	339	G	D	1	0.186459	-1.84094	-2.0274	0	0	0	ACE2	0
ace2	ba1	7EKF	1	rpk	cons	371	S	L	1	-2.16609	2.18553	4.35162	0	0	0	ACE2	0
ace2	ba1	7EKF	1	rpk	cons	373	S	P	1	-1.9636	3.44725	5.41085	0	0	0	ACE2	0
ace2	ba1	7EKF	1	rpk	cons	375	S	F	1	-0.34461	2.32696	2.67156	0	0	0	ACE2	0
ace2	ba1	7EKF	1	rpk	cons	376	T	T	0	-2.30597	-2.68813	-0.382157	0	0	0	ACE2	0
ace2	ba1	7EKF	1	rpk	cons	405	D	D	0	-3.35981	-3.386	-0.026192	0	0	0	ACE2	0
ace2	ba1	7EKF	1	rpk	cons	408	R	R	0	1.11941	1.09995	-0.0194615	0	0	0	ACE2	0
ace2	ba1	7EKF	1	rpk	cons	417	K	N	1	-2.30512	-0.133631	2.17149	-4.75407	-0.00232106	4.75175	ACE2	1
ace2	ba1	7EKF	1	rpk	cons	440	N	K	1	-0.00119011	-0.0686814	-0.0674913	0	0	0	ACE2	0
ace2	ba1	7EKF	1	rpk	cons	446	G	S	1	-2.65103	2.64589	5.29692	-0.0895278	-0.0411241	0.0484037	ACE2	0
ace2	ba1	7EKF	1	rpk	cons	452	L	L	0	-4.61107	-4.40605	0.205019	0	0	0	ACE2	0
ace2	ba1	7EKF	1	rpk	cons	477	S	N	1	-0.184323	0.439512	0.623835	0.111077	0.235536	0.124458	ACE2	0
ace2	ba1	7EKF	1	rpk	cons	478	T	K	1	0.762367	0.491803	-0.270564	-5.04891e-07	-4.1651e-07	8.83811e-08	ACE2	0
ace2	ba1	7EKF	1	rpk	cons	484	E	A	1	-3.82183	-1.22852	2.59331	-0.26343	8.08807e-05	0.263511	ACE2	0
ace2	ba1	7EKF	1	rpk	cons	486	F	F	0	-0.662712	-0.600952	0.0617604	-7.684	-7.64223	0.0417677	ACE2	0
ace2	ba1	7EKF	1	rpk	cons	493	Q	R	1	-3.07266	-2.60471	0.467951	-1.79848	0.764943	2.56343	ACE2	1
ace2	ba1	7EKF	1	rpk	cons	496	G	S	1	-0.72893	-0.691836	0.0370941	-0.469637	-1.54815	-1.07851	ACE2	0
ace2	ba1	7EKF	1	rpk	cons	498	Q	R	1	-1.93527	0.7226	2.65787	-0.987172	0.250711	1.23788	ACE2	0
ace2	ba1	7EKF	1	rpk	cons	501	N	Y	1	-2.27356	-3.05652	-0.782952	-2.37112	-4.38219	-2.01107	ACE2	-1
ace2	ba1	7EKF	1	rpk	cons	505	Y	H	1	-2.04119	-2.1523	-0.111118	-3.93419	-2.65688	1.27731	ACE2	0
ace2	ba1	7EKF	1	rpk	free	339	G	D	1	-0.258837	-2.23514	-1.9763	0	0	0	ACE2	0
ace2	ba1	7EKF	1	rpk	free	371	S	L	1	-2.96463	0.432574	3.39721	0	0	0	ACE2	0
ace2	ba1	7EKF	1	rpk	free	373	S	P	1	-1.88956	-2.04215	-0.152584	0	0	0	ACE2	0
ace2	ba1	7EKF	1	rpk	free	375	S	F	1	-0.511311	2.22025	2.73156	0	0	0	ACE2	0
ace2	ba1	7EKF	1	rpk	free	376	T	T	0	-2.35038	-2.76132	-0.410941	0	0	0	ACE2	0
ace2	ba1	7EKF	1	rpk	free	405	D	D	0	-3.36285	-3.54858	-0.185731	0	0	0	ACE2	0
ace2	ba1	7EKF	1	rpk	free	408	R	R	0	1.11876	1.14607	0.0273019	0	0	0	ACE2	0
ace2	ba1	7EKF	1	rpk	free	417	K	N	1	-1.88143	-0.302564	1.57886	-4.72539	-0.125048	4.60034	ACE2	1
ace2	ba1	7EKF	1	rpk	free	440	N	K	1	0.0145493	-0.0806351	-0.0951844	0	0	0	ACE2	0
ace2	ba1	7EKF	1	rpk	free	446	G	S	1	-2.65526	2.3029	4.95816	-0.194071	-0.0501389	0.143932	ACE2	0
ace2	ba1	7EKF	1	rpk	free	452	L	L	0	-3.54911	-4.90632	-1.35721	0	0	0	ACE2	0
ace2	ba1	7EKF	1	rpk	free	477	S	N	1	-0.372016	-0.306932	0.0650843	0.20893	-2.49385	-2.70278	ACE2	-1
ace2	ba1	7EKF	1	rpk	free	478	T	K	1	0.882753	0.665586	-0.217167	-9.30721e-07	-4.86678e-05	-4.77371e-05	ACE2	0
ace2	ba1	7EKF	1	rpk	free	484	E	A	1	-3.45378	-1.44366	2.01012	-0.18557	-2.11967e-05	0.185549	ACE2	0
ace2	ba1	7EKF	1	rpk	free	486	F	F	0	-0.448738	-0.195145	0.253593	-7.58413	-7.64364	-0.0595128	ACE2	0
ace2	ba1	7EKF	1	rpk	free	493	Q	R	1	-2.66135	-1.10622	1.55513	-1.29502	-1.35291	-0.0578898	ACE2	0
ace2	ba1	7EKF	1	rpk	free	496	G	S	1	-0.9571	-2.0002	-1.0431	-0.32234	-0.876986	-0.554645	ACE2	0
ace2	ba1	7EKF	1	rpk	free	498	Q	R	1	-1.59581	1.6657	3.26151	-1.33411	-1.7773	-0.44319	ACE2	0
ace2	ba1	7EKF	1	rpk	free	501	N	Y	1	-1.99217	-3.54877	-1.5566	-2.595	-4.93904	-2.34404	ACE2	-1
ace2	ba1	7EKF	1	rpk	free	505	Y	H	1	-2.11988	-2.47228	-0.352393	-3.66453	-2.66811	0.996418	ACE2	0
ace2	ba1	7EKF	1	af2	cons	339	G	D	1	-0.13808	-2.01462	-1.87654	0	0	0	ACE2	0
ace2	ba1	7EKF	1	af2	cons	371	S	L	1	-1.75905	-3.42062	-1.66157	0	0	0	ACE2	0
ace2	ba1	7EKF	1	af2	cons	373	S	P	1	-2.76693	-3.23167	-0.464745	0	0	0	ACE2	0
ace2	ba1	7EKF	1	af2	cons	375	S	F	1	-0.578918	2.81114	3.39006	0	0	0	ACE2	0
ace2	ba1	7EKF	1	af2	cons	376	T	T	0	-1.54694	-2.41296	-0.866027	0	0	0	ACE2	0
ace2	ba1	7EKF	1	af2	cons	405	D	D	0	-3.62684	-3.71792	-0.0910729	0	0	0	ACE2	0
ace2	ba1	7EKF	1	af2	cons	408	R	R	0	0.227455	0.352669	0.125213	0	0	0	ACE2	0
ace2	ba1	7EKF	1	af2	cons	417	K	N	1	-3.58809	-0.314124	3.27397	-6.68633	-0.0011727	6.68516	ACE2	1
ace2	ba1	7EKF	1	af2	cons	440	N	K	1	-0.059036	-0.148061	-0.0890249	0	0	0	ACE2	0
ace2	ba1	7EKF	1	af2	cons	446	G	S	1	-1.55147	-1.33592	0.215546	-0.181638	-0.0272574	0.15438	ACE2	0
ace2	ba1	7EKF	1	af2	cons	452	L	L	0	-3.21994	-3.19138	0.0285569	0	0	0	ACE2	0
ace2	ba1	7EKF	1	af2	cons	477	S	N	1	-0.313725	0.420187	0.733912	0.278546	0.457807	0.179261	ACE2	0
ace2	ba1	7EKF	1	af2	cons	478	T	K	1	0.699288	0.444465	-0.254823	-3.6456e-06	-7.74099e-07	2.8715e-06	ACE2	0
ace2	ba1	7EKF	1	af2	cons	484	E	A	1	-0.764782	-1.49336	-0.728573	-0.000359958	-0.00265353	-0.00229357	ACE2	0
ace2	ba1	7EKF	1	af2	cons	486	F	F	0	-0.12555	-0.810706	-0.685155	-7.5736	-7.83143	-0.257823	ACE2	0
ace2	ba1	7EKF	1	af2	cons	493	Q	R	1	-4.20157	-2.92559	1.27598	-2.80792	0.715858	3.52378	ACE2	1
ace2	ba1	7EKF	1	af2	cons	496	G	S	1	-0.768701	0.0657665	0.834468	-0.583247	-0.12933	0.453917	ACE2	0
ace2	ba1	7EKF	1	af2	cons	498	Q	R	1	-0.0916572	-1.94435	-1.85269	-0.558757	-1.57049	-1.01174	ACE2	0
ace2	ba1	7EKF	1	af2	cons	501	N	Y	1	-3.19464	-2.83462	0.360019	-2.00113	-5.26296	-3.26183	ACE2	-1
ace2	ba1	7EKF	1	af2	cons	505	Y	H	1	-2.76939	-2.67018	0.0992107	-3.80396	-2.86214	0.941822	ACE2	0
ace2	ba1	7EKF	1	af2	free	339	G	D	1	-0.472869	-2.45372	-1.98085	0	0	0	ACE2	0
ace2	ba1	7EKF	1	af2	free	371	S	L	1	-2.2125	-4.73834	-2.52584	0	0	0	ACE2	0
ace2	ba1	7EKF	1	af2	free	373	S	P	1	-2.68906	-2.82153	-0.132473	0	0	0	ACE2	0
ace2	ba1	7EKF	1	af2	free	375	S	F	1	-0.616304	-0.529676	0.0866274	0	0	0	ACE2	0
ace2	ba1	7EKF	1	af2	free	376	T	T	0	-1.87861	-2.76061	-0.881993	0	0	0	ACE2	0
ace2	ba1	7EKF	1	af2	free	405	D	D	0	-3.4141	-3.63582	-0.221725	0	-8.3241e-05	-8.3241e-05	ACE2	0
ace2	ba1	7EKF	1	af2	free	408	R	R	0	0.208027	0.301664	0.0936367	0	0	0	ACE2	0
ace2	ba1	7EKF	1	af2	free	417	K	N	1	-3.7872	-0.217471	3.56972	-7.0325	-0.0328474	6.99965	ACE2	1
ace2	ba1	7EKF	1	af2	free	440	N	K	1	-0.123493	-0.328563	-0.20507	0	0	0	ACE2	0
ace2	ba1	7EKF	1	af2	free	446	G	S	1	-2.72255	-1.1539	1.56865	-0.456365	-0.00310663	0.453258	ACE2	0
ace2	ba1	7EKF	1	af2	free	452	L	L	0	-3.7454	-2.9519	0.793505	0	0	0	ACE2	0
ace2	ba1	7EKF	1	af2	free	477	S	N	1	-0.159421	-0.696259	-0.536839	0.126585	-2.32176	-2.44834	ACE2	-1
ace2	ba1	7EKF	1	af2	free	478	T	K	1	0.922604	0.557464	-0.36514	0	0	0	ACE2	0
ace2	ba1	7EKF	1	af2	free	484	E	A	1	-0.497402	-2.31094	-1.81354	-0.0487245	0	0.0487245	ACE2	0
ace2	ba1	7EKF	1	af2	free	486	F	F	0	-0.433633	-0.887003	-0.45337	-7.40387	-8.021	-0.617135	ACE2	0
ace2	ba1	7EKF	1	af2	free	493	Q	R	1	-3.67965	-0.0483897	3.63126	-2.63444	-0.0757623	2.55868	ACE2	1
ace2	ba1	7EKF	1	af2	free	496	G	S	1	-2.42873	-0.527744	1.90099	-2.81286	0.101588	2.91444	ACE2	1
ace2	ba1	7EKF	1	af2	free	498	Q	R	1	-1.80143	-1.64631	0.155113	-0.744228	-1.61452	-0.870296	ACE2	0
ace2	ba1	7EKF	1	af2	free	501	N	Y	1	-3.01869	-4.41252	-1.39383	-2.01235	-5.3951	-3.38276	ACE2	-1
ace2	ba1	7EKF	1	af2	free	505	Y	H	1	-2.00933	-3.16334	-1.154	-3.24528	-2.68748	0.557795	ACE2	0
ace2	ba1	7EKG	1	rpk	cons	339	G	D	1	0.0853607	-1.96789	-2.05325	0	0	0	ACE2	0
ace2	ba1	7EKG	1	rpk	cons	371	S	L	1	-1.65887	2.93363	4.5925	0	0	0	ACE2	0
ace2	ba1	7EKG	1	rpk	cons	373	S	P	1	-1.45518	5.18104	6.63623	0	0	0	ACE2	0
ace2	ba1	7EKG	1	rpk	cons	375	S	F	1	-0.237314	2.38154	2.61885	0	0	0	ACE2	0
ace2	ba1	7EKG	1	rpk	cons	376	T	T	0	-2.57667	-2.67688	-0.10021	0	0	0	ACE2	0
ace2	ba1	7EKG	1	rpk	cons	405	D	D	0	-3.27407	-3.34428	-0.0702106	0	0	0	ACE2	0
ace2	ba1	7EKG	1	rpk	cons	408	R	R	0	1.08254	1.07705	-0.00549235	0	0	0	ACE2	0
ace2	ba1	7EKG	1	rpk	cons	417	K	N	1	-2.17148	-0.96607	1.20541	-4.53775	0.113905	4.65165	ACE2	1
ace2	ba1	7EKG	1	rpk	cons	440	N	K	1	-0.071007	-0.10125	-0.0302432	0	-8.45798e-07	-8.45798e-07	ACE2	0
ace2	ba1	7EKG	1	rpk	cons	446	G	S	1	-2.55873	3.56932	6.12805	-0.164206	-0.112192	0.0520138	ACE2	0
ace2	ba1	7EKG	1	rpk	cons	452	L	L	0	-4.41808	-4.44894	-0.0308611	0	0	0	ACE2	0
ace2	ba1	7EKG	1	rpk	cons	477	S	N	1	-0.0657891	0.61402	0.679809	0.14825	0.406184	0.257934	ACE2	0
ace2	ba1	7EKG	1	rpk	cons	478	T	K	1	0.800866	0.475902	-0.324964	-1.6988e-08	-3.00272e-09	1.39853e-08	ACE2	0
ace2	ba1	7EKG	1	rpk	cons	484	E	A	1	-3.62572	-0.922912	2.70281	-0.52761	-0.000277007	0.527333	ACE2	0
ace2	ba1	7EKG	1	rpk	cons	486	F	F	0	-0.342952	-0.466955	-0.124003	-7.30737	-7.3802	-0.0728361	ACE2	0
ace2	ba1	7EKG	1	rpk	cons	493	Q	R	1	-2.94602	-2.60137	0.344646	-4.8417	0.966511	5.80821	ACE2	1
ace2	ba1	7EKG	1	rpk	cons	496	G	S	1	-0.738233	-2.02075	-1.28252	-0.871514	-2.33706	-1.46555	ACE2	-1
ace2	ba1	7EKG	1	rpk	cons	498	Q	R	1	-2.61965	-1.36936	1.25029	-1.1151	-2.59133	-1.47623	ACE2	-1
ace2	ba1	7EKG	1	rpk	cons	501	N	Y	1	-2.21271	-3.19874	-0.986028	-2.5884	-4.46877	-1.88037	ACE2	-1
ace2	ba1	7EKG	1	rpk	cons	505	Y	H	1	-1.97305	-2.74836	-0.775318	-3.8363	-2.45513	1.38116	ACE2	0
ace2	ba1	7EKG	1	rpk	free	339	G	D	1	-0.334766	-2.32209	-1.98733	0	0	0	ACE2	0
ace2	ba1	7EKG	1	rpk	free	371	S	L	1	-2.04373	0.230173	2.27391	0	0	0	ACE2	0
ace2	ba1	7EKG	1	rpk	free	373	S	P	1	-1.58237	-1.67329	-0.090924	0	0	0	ACE2	0
ace2	ba1	7EKG	1	rpk	free	375	S	F	1	-0.261201	1.00291	1.26411	0	0	0	ACE2	0
ace2	ba1	7EKG	1	rpk	free	376	T	T	0	-2.32596	-2.79001	-0.464059	0	0	0	ACE2	0
ace2	ba1	7EKG	1	rpk	free	405	D	D	0	-3.16291	-3.3973	-0.234392	-0.108322	0	0.108322	ACE2	0
ace2	ba1	7EKG	1	rpk	free	408	R	R	0	1.17877	1.15916	-0.0196047	0	0	0	ACE2	0
ace2	ba1	7EKG	1	rpk	free	417	K	N	1	-1.65792	-0.260542	1.39738	-2.52498	-0.0018654	2.52311	ACE2	1
ace2	ba1	7EKG	1	rpk	free	440	N	K	1	-0.177353	-0.121646	0.0557061	0.00944943	0	-0.00944943	ACE2	0
ace2	ba1	7EKG	1	rpk	free	446	G	S	1	-2.57031	2.1193	4.68961	-0.370963	-0.0092487	0.361715	ACE2	0
ace2	ba1	7EKG	1	rpk	free	452	L	L	0	-3.62971	-3.60083	0.0288821	0	0	0	ACE2	0
ace2	ba1	7EKG	1	rpk	free	477	S	N	1	-0.433526	-0.334018	0.0995084	0.167435	-2.51312	-2.68056	ACE2	-1
ace2	ba1	7EKG	1	rpk	free	478	T	K	1	0.8234	0.641609	-0.181791	-2.19769e-07	0.00434471	0.00434492	ACE2	0
ace2	ba1	7EKG	1	rpk	free	484	E	A	1	-3.70241	-1.39944	2.30297	-0.542996	-0.000220207	0.542776	ACE2	0
ace2	ba1	7EKG	1	rpk	free	486	F	F	0	-0.272176	0.136481	0.408657	-7.10018	-7.2698	-0.169627	ACE2	0
ace2	ba1	7EKG	1	rpk	free	493	Q	R	1	-2.88252	-0.853337	2.02918	-0.683873	-1.00518	-0.321305	ACE2	0
ace2	ba1	7EKG	1	rpk	free	496	G	S	1	-1.70998	-3.33908	-1.6291	-2.84032	-2.3922	0.448118	ACE2	0
ace2	ba1	7EKG	1	rpk	free	498	Q	R	1	-1.56804	-1.18559	0.382448	-0.293821	-2.13285	-1.83903	ACE2	-1
ace2	ba1	7EKG	1	rpk	free	501	N	Y	1	-2.87745	-3.17321	-0.29576	-2.69853	-4.40964	-1.71111	ACE2	-1
ace2	ba1	7EKG	1	rpk	free	505	Y	H	1	-1.69215	-2.73279	-1.04064	-3.83023	-2.63745	1.19277	ACE2	0
ace2	ba1	7EKG	1	af2	cons	339	G	D	1	-0.0154147	-2.03933	-2.02392	0	0	0	ACE2	0
ace2	ba1	7EKG	1	af2	cons	371	S	L	1	-1.77725	-3.36221	-1.58496	0	0	0	ACE2	0
ace2	ba1	7EKG	1	af2	cons	373	S	P	1	-2.76553	-3.21093	-0.445396	0	0	0	ACE2	0
ace2	ba1	7EKG	1	af2	cons	375	S	F	1	-0.742649	2.82592	3.56857	0	0	0	ACE2	0
ace2	ba1	7EKG	1	af2	cons	376	T	T	0	-1.94874	-2.71703	-0.768296	0	0	0	ACE2	0
ace2	ba1	7EKG	1	af2	cons	405	D	D	0	-3.5089	-3.64026	-0.131356	0	0	0	ACE2	0
ace2	ba1	7EKG	1	af2	cons	408	R	R	0	0.228881	0.412592	0.18371	0	0	0	ACE2	0
ace2	ba1	7EKG	1	af2	cons	417	K	N	1	-3.39049	-0.341249	3.04924	-6.62612	-0.000666413	6.62546	ACE2	1
ace2	ba1	7EKG	1	af2	cons	440	N	K	1	-0.045675	-0.154012	-0.108337	0	0	0	ACE2	0
ace2	ba1	7EKG	1	af2	cons	446	G	S	1	-2.43282	-1.41591	1.0169	-0.253397	-0.0511496	0.202248	ACE2	0
ace2	ba1	7EKG	1	af2	cons	452	L	L	0	-3.08632	-3.11742	-0.0311032	0	0	0	ACE2	0
ace2	ba1	7EKG	1	af2	cons	477	S	N	1	-0.433852	0.362969	0.796821	0.0642173	0.309659	0.245442	ACE2	0
ace2	ba1	7EKG	1	af2	cons	478	T	K	1	0.709359	0.449409	-0.25995	0	-7.06e-07	-7.06e-07	ACE2	0
ace2	ba1	7EKG	1	af2	cons	484	E	A	1	-0.758269	-1.52353	-0.765258	-0.000746796	-0.00268697	-0.00194017	ACE2	0
ace2	ba1	7EKG	1	af2	cons	486	F	F	0	0.0529093	-0.559509	-0.612418	-7.43902	-7.51022	-0.0711941	ACE2	0
ace2	ba1	7EKG	1	af2	cons	493	Q	R	1	-4.46422	-2.57974	1.88449	-2.79606	1.07418	3.87024	ACE2	1
ace2	ba1	7EKG	1	af2	cons	496	G	S	1	-0.820648	-0.291751	0.528897	-0.544561	-0.560683	-0.0161215	ACE2	0
ace2	ba1	7EKG	1	af2	cons	498	Q	R	1	-0.69252	-1.81768	-1.12516	-0.760631	-1.65482	-0.89419	ACE2	0
ace2	ba1	7EKG	1	af2	cons	501	N	Y	1	-3.26242	-2.76148	0.500932	-2.11088	-5.18822	-3.07733	ACE2	-1
ace2	ba1	7EKG	1	af2	cons	505	Y	H	1	-2.60071	-3.2784	-0.677692	-3.61687	-2.90024	0.716627	ACE2	0
ace2	ba1	7EKG	1	af2	free	339	G	D	1	-0.54888	-2.64347	-2.09459	0	0	0	ACE2	0
ace2	ba1	7EKG	1	af2	free	371	S	L	1	-2.23424	-3.44806	-1.21383	0	0	0	ACE2	0
ace2	ba1	7EKG	1	af2	free	373	S	P	1	-2.60538	-3.06605	-0.460661	0	0	0	ACE2	0
ace2	ba1	7EKG	1	af2	free	375	S	F	1	-0.71064	-0.612504	0.0981358	0	0	0	ACE2	0
ace2	ba1	7EKG	1	af2	free	376	T	T	0	-1.69233	-2.18192	-0.48959	0	0	0	ACE2	0
ace2	ba1	7EKG	1	af2	free	405	D	D	0	-3.36808	-3.49484	-0.126767	-0.0976944	-9.57398e-07	0.0976934	ACE2	0
ace2	ba1	7EKG	1	af2	free	408	R	R	0	0.22922	0.435123	0.205902	-3.88738e-06	0	3.88738e-06	ACE2	0
ace2	ba1	7EKG	1	af2	free	417	K	N	1	-3.84343	-0.271045	3.57238	-7.19387	-0.0160061	7.17786	ACE2	1
ace2	ba1	7EKG	1	af2	free	440	N	K	1	-0.14379	-0.100777	0.0430127	0	0	0	ACE2	0
ace2	ba1	7EKG	1	af2	free	446	G	S	1	-3.03502	-1.22147	1.81356	-0.879912	-0.000277399	0.879634	ACE2	0
ace2	ba1	7EKG	1	af2	free	452	L	L	0	-3.5159	-3.09464	0.421268	0	0	0	ACE2	0
ace2	ba1	7EKG	1	af2	free	477	S	N	1	-0.531298	-0.568719	-0.037421	-0.00173335	-1.85385	-1.85211	ACE2	-1
ace2	ba1	7EKG	1	af2	free	478	T	K	1	0.922418	0.572002	-0.350416	0	0	0	ACE2	0
ace2	ba1	7EKG	1	af2	free	484	E	A	1	-0.597076	-2.16614	-1.56906	-0.0791745	-0.000215509	0.078959	ACE2	0
ace2	ba1	7EKG	1	af2	free	486	F	F	0	0.755259	0.299695	-0.455564	-6.14572	-5.5196	0.62612	ACE2	0
ace2	ba1	7EKG	1	af2	free	493	Q	R	1	-4.22511	-3.16289	1.06222	-3.6219	0.801193	4.42309	ACE2	1
ace2	ba1	7EKG	1	af2	free	496	G	S	1	-1.46986	-1.886	-0.416139	-0.616016	-0.542535	0.073481	ACE2	0
ace2	ba1	7EKG	1	af2	free	498	Q	R	1	-1.39291	-1.44517	-0.0522623	-0.396297	-1.46779	-1.07149	ACE2	0
ace2	ba1	7EKG	1	af2	free	501	N	Y	1	-3.05428	-4.87646	-1.82219	-2.24752	-5.56032	-3.3128	ACE2	-1
ace2	ba1	7EKG	1	af2	free	505	Y	H	1	-2.61592	-2.77804	-0.162115	-4.65044	-2.44015	2.21029	ACE2	1
ace2	ba1	7NXC	1	rpk	cons	339	G	D	1	0.858385	-1.01188	-1.87026	0	0	0	ACE2	0
ace2	ba1	7NXC	1	rpk	cons	371	S	L	1	-1.7129	1.69587	3.40877	0	0	0	ACE2	0
ace2	ba1	7NXC	1	rpk	cons	373	S	P	1	-1.91442	6.07953	7.99396	0	0	0	ACE2	0
ace2	ba1	7NXC	1	rpk	cons	375	S	F	1	-0.347792	1.53159	1.87938	0	0	0	ACE2	0
ace2	ba1	7NXC	1	rpk	cons	376	T	T	0	-2.47769	-2.55635	-0.0786605	0	0	0	ACE2	0
ace2	ba1	7NXC	1	rpk	cons	405	D	D	0	-3.31702	-3.3242	-0.00718531	0	0	0	ACE2	0
ace2	ba1	7NXC	1	rpk	cons	408	R	R	0	0.498979	0.508853	0.00987456	0	0	0	ACE2	0
ace2	ba1	7NXC	1	rpk	cons	417	K	N	1	-0.0896849	-0.579177	-0.489492	-0.225455	0.0859539	0.311409	ACE2	0
ace2	ba1	7NXC	1	rpk	cons	440	N	K	1	-0.0461357	-0.105396	-0.0592606	0	0	0	ACE2	0
ace2	ba1	7NXC	1	rpk	cons	446	G	S	1	-2.3514	3.20282	5.55422	-0.0986993	-0.102834	-0.00413452	ACE2	0
ace2	ba1	7NXC	1	rpk	cons	452	L	L	0	-4.57674	-4.48181	0.0949283	0	0	0	ACE2	0
ace2	ba1	7NXC	1	rpk	cons	477	S	N	1	-0.126454	0.557209	0.683663	0.0566914	0.263476	0.206785	ACE2	0
ace2	ba1	7NXC	1	rpk	cons	478	T	K	1	0.756028	0.396116	-0.359912	0	0	0	ACE2	0
ace2	ba1	7NXC	1	rpk	cons	484	E	A	1	-2.3312	-0.977805	1.35339	-0.0629877	-0.00019827	0.0627894	ACE2	0
ace2	ba1	7NXC	1	rpk	cons	486	F	F	0	-0.41276	-0.496517	-0.0837565	-7.49149	-7.52482	-0.0333205	ACE2	0
ace2	ba1	7NXC	1	rpk	cons	493	Q	R	1	-2.60526	-0.426824	2.17844	-0.571194	-0.28344	0.287753	ACE2	0
ace2	ba1	7NXC	1	rpk	cons	496	G	S	1	-0.801533	-0.510709	0.290823	-0.163054	-1.93902	-1.77597	ACE2	-1
ace2	ba1	7NXC	1	rpk	cons	498	Q	R	1	-0.961025	-1.40432	-0.443291	-1.20141	-3.20881	-2.0074	ACE2	-1
ace2	ba1	7NXC	1	rpk	cons	501	N	Y	1	-3.00114	-2.6393	0.361844	-1.89444	-4.3661	-2.47166	ACE2	-1
ace2	ba1	7NXC	1	rpk	cons	505	Y	H	1	-2.18227	-2.19891	-0.0166346	-3.86543	-2.30651	1.55892	ACE2	1
ace2	ba1	7NXC	1	rpk	free	339	G	D	1	0.142571	-2.16269	-2.30526	0	0	0	ACE2	0
ace2	ba1	7NXC	1	rpk	free	371	S	L	1	-2.01871	1.43743	3.45614	0	0	0	ACE2	0
ace2	ba1	7NXC	1	rpk	free	373	S	P	1	-1.91716	-3.93597	-2.01882	0	0	0	ACE2	0
ace2	ba1	7NXC	1	rpk	free	375	S	F	1	-0.811068	1.65655	2.46762	0	0	0	ACE2	0
ace2	ba1	7NXC	1	rpk	free	376	T	T	0	-2.27565	-2.53343	-0.257778	0	0	0	ACE2	0
ace2	ba1	7NXC	1	rpk	free	405	D	D	0	-3.46976	-3.57165	-0.101897	0	0	0	ACE2	0
ace2	ba1	7NXC	1	rpk	free	408	R	R	0	0.55084	0.517847	-0.0329932	0	0	0	ACE2	0
ace2	ba1	7NXC	1	rpk	free	417	K	N	1	-0.0127325	-0.052134	-0.0394015	-0.232179	-0.000127784	0.232051	ACE2	0
ace2	ba1	7NXC	1	rpk	free	440	N	K	1	-0.195487	-0.13488	0.0606071	0	0.00660873	0.00660873	ACE2	0
ace2	ba1	7NXC	1	rpk	free	446	G	S	1	-4.21013	0.528739	4.73887	-2.39288	0.0132294	2.40611	ACE2	1
ace2	ba1	7NXC	1	rpk	free	452	L	L	0	-3.58772	-3.50682	0.0809027	0	0	0	ACE2	0
ace2	ba1	7NXC	1	rpk	free	477	S	N	1	-0.627062	-0.180536	0.446526	0.00515683	-1.93144	-1.9366	ACE2	-1
ace2	ba1	7NXC	1	rpk	free	478	T	K	1	0.799707	0.471764	-0.327943	0	0.0006799	0.0006799	ACE2	0
ace2	ba1	7NXC	1	rpk	free	484	E	A	1	-3.7875	-1.44294	2.34456	-0.23178	-0.000159785	0.23162	ACE2	0
ace2	ba1	7NXC	1	rpk	free	486	F	F	0	0.0385	0.426019	0.387519	-7.30503	-6.69229	0.612748	ACE2	0
ace2	ba1	7NXC	1	rpk	free	493	Q	R	1	-2.80979	-2.42032	0.389474	-1.27945	-3.29516	-2.01571	ACE2	-1
ace2	ba1	7NXC	1	rpk	free	496	G	S	1	-0.529415	-2.26995	-1.74054	-0.987016	-0.293184	0.693832	ACE2	0
ace2	ba1	7NXC	1	rpk	free	498	Q	R	1	-2.4323	-0.598901	1.8334	-0.540349	-1.20353	-0.663176	ACE2	0
ace2	ba1	7NXC	1	rpk	free	501	N	Y	1	-2.89115	-2.97169	-0.0805368	-2.51437	-4.6774	-2.16303	ACE2	-1
ace2	ba1	7NXC	1	rpk	free	505	Y	H	1	-2.08467	-2.41834	-0.333674	-3.50502	-2.49505	1.00997	ACE2	0
ace2	ba1	7NXC	1	af2	cons	339	G	D	1	-0.12308	-2.02572	-1.90264	0	0	0	ACE2	0
ace2	ba1	7NXC	1	af2	cons	371	S	L	1	-1.82992	-3.44096	-1.61104	0	0	0	ACE2	0
ace2	ba1	7NXC	1	af2	cons	373	S	P	1	-2.84378	-3.20522	-0.361444	0	0	0	ACE2	0
ace2	ba1	7NXC	1	af2	cons	375	S	F	1	-0.578343	2.80182	3.38016	0	0	0	ACE2	0
ace2	ba1	7NXC	1	af2	cons	376	T	T	0	-1.55539	-2.41196	-0.856569	0	0	0	ACE2	0
ace2	ba1	7NXC	1	af2	cons	405	D	D	0	-3.47399	-3.71116	-0.237173	0	0	0	ACE2	0
ace2	ba1	7NXC	1	af2	cons	408	R	R	0	0.249974	0.360704	0.11073	0	0	0	ACE2	0
ace2	ba1	7NXC	1	af2	cons	417	K	N	1	-2.63856	-0.344779	2.29378	-4.78014	-0.0017722	4.77837	ACE2	1
ace2	ba1	7NXC	1	af2	cons	440	N	K	1	-0.0443255	-0.149052	-0.104727	0	0	0	ACE2	0
ace2	ba1	7NXC	1	af2	cons	446	G	S	1	-2.29821	-1.6825	0.615706	-1.73208	-0.186453	1.54562	ACE2	1
ace2	ba1	7NXC	1	af2	cons	452	L	L	0	-3.0348	-3.14711	-0.112304	0	0	0	ACE2	0
ace2	ba1	7NXC	1	af2	cons	477	S	N	1	-0.521999	0.659261	1.18126	0.0702253	0.343852	0.273627	ACE2	0
ace2	ba1	7NXC	1	af2	cons	478	T	K	1	0.71832	0.475699	-0.242621	0	-1.8198e-06	-1.8198e-06	ACE2	0
ace2	ba1	7NXC	1	af2	cons	484	E	A	1	-0.756729	-1.70275	-0.946016	-0.00298523	2.72048e-05	0.00301244	ACE2	0
ace2	ba1	7NXC	1	af2	cons	486	F	F	0	0.20493	-0.326138	-0.531068	-7.36141	-7.47724	-0.11583	ACE2	0
ace2	ba1	7NXC	1	af2	cons	493	Q	R	1	-4.63877	-1.41815	3.22062	-2.59359	-3.76237	-1.16878	ACE2	0
ace2	ba1	7NXC	1	af2	cons	496	G	S	1	-0.845195	-0.897687	-0.0524922	-0.235059	-1.5273	-1.29224	ACE2	0
ace2	ba1	7NXC	1	af2	cons	498	Q	R	1	-0.540334	-1.1531	-0.612766	-1.04979	-0.943792	0.105994	ACE2	0
ace2	ba1	7NXC	1	af2	cons	501	N	Y	1	-3.04806	-2.98754	0.0605149	-1.65806	-4.98683	-3.32878	ACE2	-1
ace2	ba1	7NXC	1	af2	cons	505	Y	H	1	-2.60218	-2.74986	-0.147678	-4.04408	-2.86109	1.18299	ACE2	0
ace2	ba1	7NXC	1	af2	free	339	G	D	1	-0.507599	-2.63506	-2.12746	0	0	0	ACE2	0
ace2	ba1	7NXC	1	af2	free	371	S	L	1	-2.2196	-3.37161	-1.15201	0	0	0	ACE2	0
ace2	ba1	7NXC	1	af2	free	373	S	P	1	-2.74611	-3.03357	-0.287461	0	0	0	ACE2	0
ace2	ba1	7NXC	1	af2	free	375	S	F	1	-0.704061	-0.774291	-0.0702302	0	0	0	ACE2	0
ace2	ba1	7NXC	1	af2	free	376	T	T	0	-1.96032	-2.1667	-0.206373	0	0	0	ACE2	0
ace2	ba1	7NXC	1	af2	free	405	D	D	0	-3.46539	-3.7217	-0.256315	0	-0.0396766	-0.0396766	ACE2	0
ace2	ba1	7NXC	1	af2	free	408	R	R	0	0.113055	0.320908	0.207853	0	0.0243552	0.0243552	ACE2	0
ace2	ba1	7NXC	1	af2	free	417	K	N	1	-3.64054	-0.532058	3.10848	-7.15329	-0.140737	7.01256	ACE2	1
ace2	ba1	7NXC	1	af2	free	440	N	K	1	-0.0824945	-0.206526	-0.124031	0	0	0	ACE2	0
ace2	ba1	7NXC	1	af2	free	446	G	S	1	-3.67704	-1.9615	1.71554	-2.05144	-2.95883e-06	2.05144	ACE2	1
ace2	ba1	7NXC	1	af2	free	452	L	L	0	-3.53234	-3.1211	0.411235	0	0	0	ACE2	0
ace2	ba1	7NXC	1	af2	free	477	S	N	1	-0.537886	0.304731	0.842616	0.0478018	-1.05169	-1.09949	ACE2	0
ace2	ba1	7NXC	1	af2	free	478	T	K	1	0.893759	0.472944	-0.420815	0	-3.05025e-05	-3.05025e-05	ACE2	0
ace2	ba1	7NXC	1	af2	free	484	E	A	1	-0.58038	-2.24151	-1.66113	-0.0331926	-3.25804e-06	0.0331893	ACE2	0
ace2	ba1	7NXC	1	af2	free	486	F	F	0	-0.332392	0.331089	0.663481	-7.79607	-5.53728	2.25879	ACE2	1
ace2	ba1	7NXC	1	af2	free	493	Q	R	1	-3.15064	-2.97342	0.177219	-0.978965	1.29571	2.27468	ACE2	1
ace2	ba1	7NXC	1	af2	free	496	G	S	1	-1.4125	-1.39863	0.01387	-0.867367	-1.70544	-0.838075	ACE2	0
ace2	ba1	7NXC	1	af2	free	498	Q	R	1	-1.66941	0.0970901	1.7665	-0.605848	-1.58883	-0.982978	ACE2	0
ace2	ba1	7NXC	1	af2	free	501	N	Y	1	-2.99157	-3.60495	-0.613377	-2.27336	-5.45599	-3.18262	ACE2	-1
ace2	ba1	7NXC	1	af2	free	505	Y	H	1	-1.85626	-2.88025	-1.02399	-3.16493	-2.82079	0.344143	ACE2	0
ace2	ba1	7V89	1	rpk	cons	339	G	D	1	0.675352	-3.27406	-3.94941	0	0	0	ACE2	0
ace2	ba1	7V89	1	rpk	cons	371	S	L	1	-3.05722	-1.36343	1.69379	0	0	0	ACE2	0
ace2	ba1	7V89	1	rpk	cons	373	S	P	1	0.0074829	-1.01379	-1.02128	0	0	0	ACE2	0
ace2	ba1	7V89	1	rpk	cons	375	S	F	1	-0.875009	-0.391579	0.48343	0	0	0	ACE2	0
ace2	ba1	7V89	1	rpk	cons	376	K	K	0	-2.28048	-2.26371	0.0167783	0	0	0	ACE2	0
ace2	ba1	7V89	1	rpk	cons	405	V	V	0	-1.3649	-1.39557	-0.0306704	0	0	0	ACE2	0
ace2	ba1	7V89	1	rpk	cons	408	I	I	0	-1.98285	-2.03319	-0.050332	0	0	0	ACE2	0
ace2	ba1	7V89	1	rpk	cons	417	K	N	1	0.892441	0.910309	0.0178684	0	0	0	ACE2	0
ace2	ba1	7V89	1	rpk	cons	440	N	K	1	-2.16614	2.511	4.67714	0	0	0	ACE2	0
ace2	ba1	7V89	1	rpk	cons	446	G	S	1	1.01091	-1.44522	-2.45613	0	0	0	ACE2	0
ace2	ba1	7V89	1	rpk	cons	452	R	R	0	-4.37018	-4.45506	-0.0848805	0	0	0	ACE2	0
ace2	ba1	7V89	1	rpk	cons	477	S	N	1	-1.09519	-0.325125	0.770065	0	0	0	ACE2	0
ace2	ba1	7V89	1	rpk	cons	478	C	C	0	0.526089	0.232304	-0.293785	0	0	0	ACE2	0
ace2	ba1	7V89	1	rpk	cons	484	E	A	1	-0.366852	0.972436	1.33929	-1.54607	-1.47052	0.0755593	ACE2	0
ace2	ba1	7V89	1	rpk	cons	486	C	C	0	0.185861	0.27519	0.0893292	-0.000814365	-0.000851022	-3.66565e-05	ACE2	0
ace2	ba1	7V89	1	rpk	cons	493	Q	R	1	-0.134231	-0.284134	-0.149903	-0.0600897	-0.127184	-0.0670946	ACE2	0
ace2	ba1	7V89	1	rpk	cons	496	G	S	1	1.97068	1.22969	-0.740993	0.195699	-0.134036	-0.329735	ACE2	0
ace2	ba1	7V89	1	rpk	cons	498	Q	R	1	-0.0823864	0.758317	0.840703	-3.97655	-4.23313	-0.256582	ACE2	0
ace2	ba1	7V89	1	rpk	cons	501	N	Y	1	0.026332	1.06689	1.04056	0.0342515	-2.97562	-3.00987	ACE2	-1
ace2	ba1	7V89	1	rpk	cons	505	Y	H	1	0.242655	-2.47787	-2.72052	0	0	0	ACE2	0
ace2	ba1	7V89	1	rpk	free	339	G	D	1	0.224449	-4.96859	-5.19304	0	0	0	ACE2	0
ace2	ba1	7V89	1	rpk	free	371	S	L	1	-3.33061	-1.76686	1.56375	0	0	0	ACE2	0
ace2	ba1	7V89	1	rpk	free	373	S	P	1	-1.83117	-2.66753	-0.836352	0	0	0	ACE2	0
ace2	ba1	7V89	1	rpk	free	375	S	F	1	-1.04148	-1.18413	-0.142645	0	0	0	ACE2	0
ace2	ba1	7V89	1	rpk	free	376	K	K	0	-2.45644	-2.16957	0.286875	0	0	0	ACE2	0
ace2	ba1	7V89	1	rpk	free	405	V	V	0	-0.98762	-0.88649	0.10113	0	0	0	ACE2	0
ace2	ba1	7V89	1	rpk	free	408	I	I	0	-3.13539	-3.47599	-0.340603	0	0	0	ACE2	0
ace2	ba1	7V89	1	rpk	free	417	K	N	1	0.954212	1.03703	0.0828133	0	0	0	ACE2	0
ace2	ba1	7V89	1	rpk	free	440	N	K	1	-2.8029	-2.78152	0.0213869	0	0	0	ACE2	0
ace2	ba1	7V89	1	rpk	free	446	G	S	1	0.30837	-2.00595	-2.31432	0	-4.15864e-07	-4.15864e-07	ACE2	0
ace2	ba1	7V89	1	rpk	free	452	R	R	0	-4.47203	-4.35668	0.115352	0	0	0	ACE2	0
ace2	ba1	7V89	1	rpk	free	477	S	N	1	-1.41917	-0.238101	1.18107	0	0	0	ACE2	0
ace2	ba1	7V89	1	rpk	free	478	C	C	0	1.18284	0.362105	-0.820731	0	0	0	ACE2	0
ace2	ba1	7V89	1	rpk	free	484	E	A	1	-1.55101	0.832791	2.3838	-2.67594	-1.82728	0.84866	ACE2	0
ace2	ba1	7V89	1	rpk	free	486	C	C	0	0.207509	0.105153	-0.102356	-0.0223947	-0.0136553	0.00873937	ACE2	0
ace2	ba1	7V89	1	rpk	free	493	Q	R	1	-1.84293	-0.726249	1.11668	-0.388606	-0.292956	0.0956498	ACE2	0
ace2	ba1	7V89	1	rpk	free	496	G	S	1	0.314317	0.116226	-0.198091	0.241598	-1.30133	-1.54293	ACE2	-1
ace2	ba1	7V89	1	rpk	free	498	Q	R	1	0.212589	0.951605	0.739015	-3.13319	-4.31195	-1.17875	ACE2	0
ace2	ba1	7V89	1	rpk	free	501	N	Y	1	-0.826337	0.598529	1.42487	-1.62591	-3.00001	-1.3741	ACE2	0
ace2	ba1	7V89	1	rpk	free	505	Y	H	1	-3.24578	-3.05437	0.191406	0	0	0	ACE2	0
ace2	ba1	7V89	1	af2	cons	339	G	D	1	-0.0993221	-2.05488	-1.95556	0	0	0	ACE2	0
ace2	ba1	7V89	1	af2	cons	371	S	L	1	-1.85521	-3.42513	-1.56992	0	0	0	ACE2	0
ace2	ba1	7V89	1	af2	cons	373	S	P	1	-2.68921	-3.21282	-0.52361	0	0	0	ACE2	0
ace2	ba1	7V89	1	af2	cons	375	S	F	1	-0.754052	2.67434	3.42839	0	0	0	ACE2	0
ace2	ba1	7V89	1	af2	cons	376	T	T	0	-1.56276	-2.28394	-0.721183	0	0	0	ACE2	0
ace2	ba1	7V89	1	af2	cons	405	D	D	0	-3.49721	-3.6395	-0.142291	0	0	0	ACE2	0
ace2	ba1	7V89	1	af2	cons	408	R	R	0	0.267915	0.33435	0.0664354	0	0	0	ACE2	0
ace2	ba1	7V89	1	af2	cons	417	K	N	1	-3.37247	-0.354807	3.01767	-5.01799	0	5.01799	ACE2	1
ace2	ba1	7V89	1	af2	cons	440	N	K	1	-0.0494391	-0.150955	-0.101516	0	0	0	ACE2	0
ace2	ba1	7V89	1	af2	cons	446	G	S	1	-1.77565	-1.32963	0.446027	-0.269829	0.00624676	0.276075	ACE2	0
ace2	ba1	7V89	1	af2	cons	452	L	L	0	-3.06017	-3.01347	0.0467014	0	0	0	ACE2	0
ace2	ba1	7V89	1	af2	cons	477	S	N	1	-0.468403	0.403492	0.871894	0.0514868	0.0813842	0.0298974	ACE2	0
ace2	ba1	7V89	1	af2	cons	478	T	K	1	0.73758	0.472686	-0.264894	0	-1.14099e-06	-1.14099e-06	ACE2	0
ace2	ba1	7V89	1	af2	cons	484	E	A	1	-0.747155	-2.37482	-1.62766	0	-0.000139731	-0.000139731	ACE2	0
ace2	ba1	7V89	1	af2	cons	486	F	F	0	0.386318	1.31126	0.924943	-6.20367	-4.37125	1.83242	ACE2	1
ace2	ba1	7V89	1	af2	cons	493	Q	R	1	-2.62749	-2.88933	-0.261835	-0.975947	-3.31876	-2.34281	ACE2	-1
ace2	ba1	7V89	1	af2	cons	496	G	S	1	-0.934955	-0.142511	0.792444	-0.406862	-2.11146	-1.7046	ACE2	-1
ace2	ba1	7V89	1	af2	cons	498	Q	R	1	-1.09209	-0.343558	0.74853	-2.2911	-1.41534	0.875761	ACE2	0
ace2	ba1	7V89	1	af2	cons	501	N	Y	1	-2.63708	-2.75349	-0.116408	-1.52768	-5.35721	-3.82954	ACE2	-1
ace2	ba1	7V89	1	af2	cons	505	Y	H	1	-2.23195	-2.84927	-0.617326	-2.69615	-2.01142	0.684724	ACE2	0
ace2	ba1	7V89	1	af2	free	339	G	D	1	-0.532732	-2.55826	-2.02553	0	0	0	ACE2	0
ace2	ba1	7V89	1	af2	free	371	S	L	1	-1.9897	-4.6358	-2.6461	0	0	0	ACE2	0
ace2	ba1	7V89	1	af2	free	373	S	P	1	-3.01146	-2.97446	0.0369915	0	0	0	ACE2	0
ace2	ba1	7V89	1	af2	free	375	S	F	1	-0.56781	-0.191903	0.375907	0	0	0	ACE2	0
ace2	ba1	7V89	1	af2	free	376	T	T	0	-2.03278	-2.72722	-0.694438	0	0	0	ACE2	0
ace2	ba1	7V89	1	af2	free	405	D	D	0	-3.57851	-3.4926	0.0859029	0	0	0	ACE2	0
ace2	ba1	7V89	1	af2	free	408	R	R	0	0.253418	0.44298	0.189562	-2.26361e-07	0	2.26361e-07	ACE2	0
ace2	ba1	7V89	1	af2	free	417	K	N	1	-1.88502	-0.337637	1.54739	-2.56504	0	2.56504	ACE2	1
ace2	ba1	7V89	1	af2	free	440	N	K	1	-0.117042	-0.193143	-0.076102	0	0	0	ACE2	0
ace2	ba1	7V89	1	af2	free	446	G	S	1	-3.44728	-1.0024	2.44488	-1.45637	-0.0106952	1.44567	ACE2	1
ace2	ba1	7V89	1	af2	free	452	L	L	0	-3.05428	-2.72441	0.32987	0	0	0	ACE2	0
ace2	ba1	7V89	1	af2	free	477	S	N	1	-0.490906	-0.743577	-0.252671	0.0439893	-2.20058	-2.24457	ACE2	-1
ace2	ba1	7V89	1	af2	free	478	T	K	1	0.758487	0.45776	-0.300728	0	-0.00011622	-0.00011622	ACE2	0
ace2	ba1	7V89	1	af2	free	484	E	A	1	-0.300422	-2.16911	-1.86869	-0.017613	-1.91977e-05	0.0175938	ACE2	0
ace2	ba1	7V89	1	af2	free	486	F	F	0	-0.974011	-0.774709	0.199302	-8.21921	-7.8343	0.384912	ACE2	0
ace2	ba1	7V89	1	af2	free	493	Q	R	1	-2.66055	-2.72258	-0.0620305	-0.892743	0.762336	1.65508	ACE2	1
ace2	ba1	7V89	1	af2	free	496	G	S	1	-1.60709	-0.967278	0.63981	-0.143373	-1.49613	-1.35276	ACE2	0
ace2	ba1	7V89	1	af2	free	498	Q	R	1	-1.05586	-0.0548147	1.00105	-0.721106	-1.60415	-0.883045	ACE2	0
ace2	ba1	7V89	1	af2	free	501	N	Y	1	-2.82958	-3.75232	-0.922739	-1.42456	-5.40294	-3.97838	ACE2	-1
ace2	ba1	7V89	1	af2	free	505	Y	H	1	-3.11652	-3.07165	0.0448668	-4.30982	-2.53578	1.77403	ACE2	1
ace2	ba1	7V89	2	rpk	cons	339	G	D	1	1.43389	-2.92256	-4.35644	0	0	0	ACE2	0
ace2	ba1	7V89	2	rpk	cons	371	S	L	1	-2.386	-0.34829	2.03771	0	0	0	ACE2	0
ace2	ba1	7V89	2	rpk	cons	373	S	P	1	-0.203117	-1.72924	-1.52612	0	0	0	ACE2	0
ace2	ba1	7V89	2	rpk	cons	375	S	F	1	-0.97977	0.0708637	1.05063	0	0	0	ACE2	0
ace2	ba1	7V89	2	rpk	cons	376	K	K	0	-2.36693	-1.84999	0.516942	0	0	0	ACE2	0
ace2	ba1	7V89	2	rpk	cons	405	V	V	0	-2.34584	-2.59656	-0.25071	0	0	0	ACE2	0
ace2	ba1	7V89	2	rpk	cons	408	I	I	0	-3.4567	-3.63704	-0.180341	0	0	0	ACE2	0
ace2	ba1	7V89	2	rpk	cons	417	K	N	1	3.56615	1.9004	-1.66575	0	0	0	ACE2	0
ace2	ba1	7V89	2	rpk	cons	440	N	K	1	-1.51717	0.198622	1.71579	0	0	0	ACE2	0
ace2	ba1	7V89	2	rpk	cons	446	G	S	1	1.26962	-0.131403	-1.40102	0	0	0	ACE2	0
ace2	ba1	7V89	2	rpk	cons	452	R	R	0	-4.2069	-3.95462	0.252283	0	0	0	ACE2	0
ace2	ba1	7V89	2	rpk	cons	477	S	N	1	-1.82245	0.297127	2.11957	0	0	0	ACE2	0
ace2	ba1	7V89	2	rpk	cons	478	C	C	0	1.30506	1.35214	0.0470835	0	0	0	ACE2	0
ace2	ba1	7V89	2	rpk	cons	484	E	A	1	-0.759015	1.92893	2.68794	-3.00337	-0.203999	2.79937	ACE2	1
ace2	ba1	7V89	2	rpk	cons	486	C	C	0	0.113471	0.236351	0.12288	-0.0141811	-0.0116358	0.0025453	ACE2	0
ace2	ba1	7V89	2	rpk	cons	493	Q	R	1	0.839038	-0.234887	-1.07393	-0.129857	-0.101954	0.0279031	ACE2	0
ace2	ba1	7V89	2	rpk	cons	496	G	S	1	2.1148	1.16213	-0.952671	0.140998	-0.00369245	-0.144691	ACE2	0
ace2	ba1	7V89	2	rpk	cons	498	Q	R	1	2.36817	2.88535	0.517183	-1.12135	-4.14057	-3.01923	ACE2	-1
ace2	ba1	7V89	2	rpk	cons	501	N	Y	1	-0.277213	2.28774	2.56495	0.106511	-0.552514	-0.659025	ACE2	0
ace2	ba1	7V89	2	rpk	cons	505	Y	H	1	0.932443	-1.34044	-2.27288	0	0	0	ACE2	0
ace2	ba1	7V89	2	rpk	free	339	G	D	1	0.117335	-3.03884	-3.15618	0	0	0	ACE2	0
ace2	ba1	7V89	2	rpk	free	371	S	L	1	-2.93624	-1.71522	1.22102	0	0	0	ACE2	0
ace2	ba1	7V89	2	rpk	free	373	S	P	1	-1.84551	-2.7488	-0.903281	0	0	0	ACE2	0
ace2	ba1	7V89	2	rpk	free	375	S	F	1	-1.10731	-1.25395	-0.146642	0	0	0	ACE2	0
ace2	ba1	7V89	2	rpk	free	376	K	K	0	-2.96409	-2.20533	0.758764	0	0	0	ACE2	0
ace2	ba1	7V89	2	rpk	free	405	V	V	0	-1.0499	-1.95946	-0.90956	0	0	0	ACE2	0
ace2	ba1	7V89	2	rpk	free	408	I	I	0	-4.07176	-4.91861	-0.846846	0	0	0	ACE2	0
ace2	ba1	7V89	2	rpk	free	417	K	N	1	-0.491383	2.10734	2.59872	0	0	0	ACE2	0
ace2	ba1	7V89	2	rpk	free	440	N	K	1	-2.97994	-2.48794	0.491998	0	0	0	ACE2	0
ace2	ba1	7V89	2	rpk	free	446	G	S	1	0.551307	0.0274897	-0.523817	0	0	0	ACE2	0
ace2	ba1	7V89	2	rpk	free	452	R	R	0	-4.69612	-5.02354	-0.327416	0	0	0	ACE2	0
ace2	ba1	7V89	2	rpk	free	477	S	N	1	-2.12074	0.322635	2.44337	0	0	0	ACE2	0
ace2	ba1	7V89	2	rpk	free	478	C	C	0	1.67047	1.14065	-0.529821	0	0	0	ACE2	0
ace2	ba1	7V89	2	rpk	free	484	E	A	1	-0.699169	0.656068	1.35524	-2.64666	-1.22047	1.42619	ACE2	1
ace2	ba1	7V89	2	rpk	free	486	C	C	0	-0.0621947	-0.402672	-0.340477	-0.00781266	-0.00200142	0.00581124	ACE2	0
ace2	ba1	7V89	2	rpk	free	493	Q	R	1	-1.24302	-1.23499	0.00802976	-1.37649	-0.471508	0.904986	ACE2	0
ace2	ba1	7V89	2	rpk	free	496	G	S	1	0.193105	0.444676	0.251572	0.269836	0.00700711	-0.262829	ACE2	0
ace2	ba1	7V89	2	rpk	free	498	Q	R	1	0.767899	0.648936	-0.118964	-2.04737	-7.16858	-5.1212	ACE2	-1
ace2	ba1	7V89	2	rpk	free	501	N	Y	1	-0.513555	0.443638	0.957194	-1.65511	-3.0651	-1.40999	ACE2	-1
ace2	ba1	7V89	2	rpk	free	505	Y	H	1	-3.44735	-2.78347	0.663878	0	0	0	ACE2	0
ace2	ba1	7V89	2	af2	cons	339	G	D	1	0.011039	-2.02123	-2.03227	0	0	0	ACE2	0
ace2	ba1	7V89	2	af2	cons	371	S	L	1	-1.82851	-3.42756	-1.59905	0	0	0	ACE2	0
ace2	ba1	7V89	2	af2	cons	373	S	P	1	-2.85103	-3.2185	-0.36747	0	0	0	ACE2	0
ace2	ba1	7V89	2	af2	cons	375	S	F	1	-0.562299	2.72667	3.28897	0	0	0	ACE2	0
ace2	ba1	7V89	2	af2	cons	376	T	T	0	-1.55072	-2.29439	-0.743665	0	0	0	ACE2	0
ace2	ba1	7V89	2	af2	cons	405	D	D	0	-3.50823	-3.63472	-0.126493	0	0	0	ACE2	0
ace2	ba1	7V89	2	af2	cons	408	R	R	0	0.265325	0.342917	0.0775917	0	0	0	ACE2	0
ace2	ba1	7V89	2	af2	cons	417	K	N	1	-3.33042	-0.427942	2.90247	-5.03388	0	5.03388	ACE2	1
ace2	ba1	7V89	2	af2	cons	440	N	K	1	-0.0421126	-0.13678	-0.0946676	0	0	0	ACE2	0
ace2	ba1	7V89	2	af2	cons	446	G	S	1	-1.54173	-0.955208	0.586526	-0.0620365	-0.163721	-0.101685	ACE2	0
ace2	ba1	7V89	2	af2	cons	452	L	L	0	-3.02584	-3.05682	-0.0309799	0	0	0	ACE2	0
ace2	ba1	7V89	2	af2	cons	477	S	N	1	-0.37037	0.346244	0.716614	0.269695	-0.0010715	-0.270767	ACE2	0
ace2	ba1	7V89	2	af2	cons	478	T	K	1	0.759233	0.500525	-0.258708	0	0	0	ACE2	0
ace2	ba1	7V89	2	af2	cons	484	E	A	1	-0.743893	-1.63508	-0.891188	0	0.0348887	0.0348887	ACE2	0
ace2	ba1	7V89	2	af2	cons	486	F	F	0	1.2009	1.55982	0.358924	-4.68602	-4.36924	0.316782	ACE2	0
ace2	ba1	7V89	2	af2	cons	493	Q	R	1	-2.61444	-3.33731	-0.722863	-1.15194	-0.301103	0.850838	ACE2	0
ace2	ba1	7V89	2	af2	cons	496	G	S	1	-1.01215	0.628248	1.6404	-0.368943	-1.60101	-1.23207	ACE2	0
ace2	ba1	7V89	2	af2	cons	498	Q	R	1	-0.354174	0.192305	0.546479	-0.587586	-1.16066	-0.573077	ACE2	0
ace2	ba1	7V89	2	af2	cons	501	N	Y	1	-2.59744	-1.51367	1.08377	-1.3323	-4.98339	-3.65109	ACE2	-1
ace2	ba1	7V89	2	af2	cons	505	Y	H	1	-2.13765	-2.69183	-0.554176	-2.58943	-1.75028	0.839149	ACE2	0
ace2	ba1	7V89	2	af2	free	339	G	D	1	-0.262187	-2.3059	-2.04371	0	0	0	ACE2	0
ace2	ba1	7V89	2	af2	free	371	S	L	1	-1.29352	-4.12598	-2.83246	0	0	0	ACE2	0
ace2	ba1	7V89	2	af2	free	373	S	P	1	-3.13344	-2.98804	0.145396	0	0	0	ACE2	0
ace2	ba1	7V89	2	af2	free	375	S	F	1	-0.720932	-0.512293	0.20864	0	0	0	ACE2	0
ace2	ba1	7V89	2	af2	free	376	T	T	0	-2.06566	-2.9478	-0.882134	0	0	0	ACE2	0
ace2	ba1	7V89	2	af2	free	405	D	D	0	-3.36101	-3.53582	-0.174806	-0.139341	-0.0980268	0.0413145	ACE2	0
ace2	ba1	7V89	2	af2	free	408	R	R	0	0.0548542	0.398	0.343145	0.0200521	7.45698e-05	-0.0199775	ACE2	0
ace2	ba1	7V89	2	af2	free	417	K	N	1	-1.50667	-0.306929	1.19974	-2.56282	0.00898289	2.5718	ACE2	1
ace2	ba1	7V89	2	af2	free	440	N	K	1	-0.123293	-0.172785	-0.0494914	0	0	0	ACE2	0
ace2	ba1	7V89	2	af2	free	446	G	S	1	-3.47586	-1.30401	2.17185	-1.46191	-2.29639e-06	1.4619	ACE2	1
ace2	ba1	7V89	2	af2	free	452	L	L	0	-3.17473	-3.36477	-0.190037	0	0	0	ACE2	0
ace2	ba1	7V89	2	af2	free	477	S	N	1	-0.563611	0.391912	0.955523	0.00678804	0.00909546	0.00230742	ACE2	0
ace2	ba1	7V89	2	af2	free	478	T	K	1	0.732873	0.506965	-0.225908	0	-1.58689e-05	-1.58689e-05	ACE2	0
ace2	ba1	7V89	2	af2	free	484	E	A	1	-0.44398	-2.05491	-1.61093	-1.72067e-05	-0.000121318	-0.000104111	ACE2	0
ace2	ba1	7V89	2	af2	free	486	F	F	0	-0.417994	-1.64666	-1.22866	-7.77664	-9.64836	-1.87172	ACE2	-1
ace2	ba1	7V89	2	af2	free	493	Q	R	1	-2.79191	-1.86713	0.924786	-0.867938	-3.85727	-2.98933	ACE2	-1
ace2	ba1	7V89	2	af2	free	496	G	S	1	-2.45626	-1.1703	1.28595	-2.85585	-1.12862	1.72723	ACE2	1
ace2	ba1	7V89	2	af2	free	498	Q	R	1	-1.209	-0.926216	0.282783	-0.198582	-1.30784	-1.10926	ACE2	0
ace2	ba1	7V89	2	af2	free	501	N	Y	1	-3.13713	-3.68135	-0.544215	-2.3713	-3.84106	-1.46975	ACE2	-1
ace2	ba1	7V89	2	af2	free	505	Y	H	1	-2.41637	-3.6486	-1.23224	-4.15367	-3.05437	1.0993	ACE2	0
ace2	ba1	7V89	3	rpk	cons	339	G	D	1	0.452425	-3.07257	-3.525	0	0	0	ACE2	0
ace2	ba1	7V89	3	rpk	cons	371	S	L	1	-3.02151	-1.09538	1.92613	0	0	0	ACE2	0
ace2	ba1	7V89	3	rpk	cons	373	S	P	1	-0.60086	-2.00529	-1.40443	0	0	0	ACE2	0
ace2	ba1	7V89	3	rpk	cons	375	S	F	1	-0.730694	-0.439249	0.291445	0	0	0	ACE2	0
ace2	ba1	7V89	3	rpk	cons	376	K	K	0	-2.36078	-2.31462	0.0461605	0	0	0	ACE2	0
ace2	ba1	7V89	3	rpk	cons	405	V	V	0	-1.58726	-1.59153	-0.00426648	0	0	0	ACE2	0
ace2	ba1	7V89	3	rpk	cons	408	I	I	0	-3.25251	-3.45	-0.19749	0	0	0	ACE2	0
ace2	ba1	7V89	3	rpk	cons	417	K	N	1	3.37355	1.4305	-1.94306	0	0	0	ACE2	0
ace2	ba1	7V89	3	rpk	cons	440	N	K	1	-2.13576	-0.558646	1.57711	0	0	0	ACE2	0
ace2	ba1	7V89	3	rpk	cons	446	G	S	1	1.86729	0.825593	-1.04169	0	0	0	ACE2	0
ace2	ba1	7V89	3	rpk	cons	452	R	R	0	-4.97625	-5.06156	-0.0853053	0	0	0	ACE2	0
ace2	ba1	7V89	3	rpk	cons	477	S	N	1	-1.36701	-0.380449	0.986564	0	0	0	ACE2	0
ace2	ba1	7V89	3	rpk	cons	478	C	C	0	1.28638	0.952017	-0.334359	0	0	0	ACE2	0
ace2	ba1	7V89	3	rpk	cons	484	E	A	1	-0.145429	1.49927	1.6447	-0.124527	0.0125424	0.137069	ACE2	0
ace2	ba1	7V89	3	rpk	cons	486	C	C	0	0.620986	0.618048	-0.00293789	-0.00325021	-0.00315935	9.08606e-05	ACE2	0
ace2	ba1	7V89	3	rpk	cons	493	Q	R	1	1.39711	-1.15546	-2.55257	-0.104121	-0.100019	0.0041018	ACE2	0
ace2	ba1	7V89	3	rpk	cons	496	G	S	1	1.64902	1.28148	-0.367535	0.216807	-0.101132	-0.317939	ACE2	0
ace2	ba1	7V89	3	rpk	cons	498	Q	R	1	1.97065	2.06437	0.0937165	-1.60353	-1.13659	0.466939	ACE2	0
ace2	ba1	7V89	3	rpk	cons	501	N	Y	1	-0.169265	1.93877	2.10803	-0.0319431	-0.75513	-0.723187	ACE2	0
ace2	ba1	7V89	3	rpk	cons	505	Y	H	1	-0.931659	-2.79517	-1.86351	0	0	0	ACE2	0
ace2	ba1	7V89	3	rpk	free	339	G	D	1	0.134286	-4.69795	-4.83224	0	0	0	ACE2	0
ace2	ba1	7V89	3	rpk	free	371	S	L	1	-3.28065	-1.85558	1.42507	0	0	0	ACE2	0
ace2	ba1	7V89	3	rpk	free	373	S	P	1	-1.89475	-2.8235	-0.92875	0	0	0	ACE2	0
ace2	ba1	7V89	3	rpk	free	375	S	F	1	-0.907337	-1.49323	-0.585896	0	0	0	ACE2	0
ace2	ba1	7V89	3	rpk	free	376	K	K	0	-2.75385	-2.44775	0.306099	0	0	0	ACE2	0
ace2	ba1	7V89	3	rpk	free	405	V	V	0	-1.71565	-1.96593	-0.250273	0	0	0	ACE2	0
ace2	ba1	7V89	3	rpk	free	408	I	I	0	-4.00446	-4.76936	-0.764897	0	0	0	ACE2	0
ace2	ba1	7V89	3	rpk	free	417	K	N	1	-0.121775	1.60156	1.72333	0	0	0	ACE2	0
ace2	ba1	7V89	3	rpk	free	440	N	K	1	-3.69693	-1.50435	2.19258	0	0	0	ACE2	0
ace2	ba1	7V89	3	rpk	free	446	G	S	1	0.559909	-1.26101	-1.82092	0	0	0	ACE2	0
ace2	ba1	7V89	3	rpk	free	452	R	R	0	-5.54042	-5.24384	0.296572	0	0	0	ACE2	0
ace2	ba1	7V89	3	rpk	free	477	S	N	1	-0.717219	-0.318222	0.398998	0	0	0	ACE2	0
ace2	ba1	7V89	3	rpk	free	478	C	C	0	0.268957	1.0366	0.767643	0	0	0	ACE2	0
ace2	ba1	7V89	3	rpk	free	484	E	A	1	-1.55528	0.441468	1.99675	-0.072353	-1.62623	-1.55388	ACE2	-1
ace2	ba1	7V89	3	rpk	free	486	C	C	0	0.555285	-0.0412111	-0.596496	-0.00043681	-0.000653047	-0.000216238	ACE2	0
ace2	ba1	7V89	3	rpk	free	493	Q	R	1	0.365495	-0.795656	-1.16115	-0.270839	-0.144975	0.125863	ACE2	0
ace2	ba1	7V89	3	rpk	free	496	G	S	1	0.0470192	-0.342484	-0.389503	0.169051	-0.000820546	-0.169872	ACE2	0
ace2	ba1	7V89	3	rpk	free	498	Q	R	1	0.331247	1.37138	1.04013	-2.29179	-2.36054	-0.0687529	ACE2	0
ace2	ba1	7V89	3	rpk	free	501	N	Y	1	-0.885707	0.751789	1.6375	-1.68521	-4.31151	-2.6263	ACE2	-1
ace2	ba1	7V89	3	rpk	free	505	Y	H	1	-4.00848	-2.11367	1.89482	0	0	0	ACE2	0
ace2	ba1	7V89	3	af2	cons	339	G	D	1	0.00841636	-2.04073	-2.04915	0	0	0	ACE2	0
ace2	ba1	7V89	3	af2	cons	371	S	L	1	-1.84796	-3.41996	-1.57201	0	0	0	ACE2	0
ace2	ba1	7V89	3	af2	cons	373	S	P	1	-2.68926	-3.20432	-0.515063	0	0	0	ACE2	0
ace2	ba1	7V89	3	af2	cons	375	S	F	1	-0.740882	2.68651	3.42739	0	0	0	ACE2	0
ace2	ba1	7V89	3	af2	cons	376	T	T	0	-1.53033	-2.29958	-0.769255	0	0	0	ACE2	0
ace2	ba1	7V89	3	af2	cons	405	D	D	0	-3.53214	-3.61877	-0.0866301	0	0	0	ACE2	0
ace2	ba1	7V89	3	af2	cons	408	R	R	0	0.213129	0.352728	0.139599	0	0	0	ACE2	0
ace2	ba1	7V89	3	af2	cons	417	K	N	1	-3.30902	-0.430432	2.87859	-4.7848	0	4.7848	ACE2	1
ace2	ba1	7V89	3	af2	cons	440	N	K	1	-0.0740174	-0.157764	-0.083747	0	0	0	ACE2	0
ace2	ba1	7V89	3	af2	cons	446	G	S	1	-2.08699	-1.19837	0.888626	0.0331759	-0.000498832	-0.0336747	ACE2	0
ace2	ba1	7V89	3	af2	cons	452	L	L	0	-4.30889	-3.05612	1.25276	0	0	0	ACE2	0
ace2	ba1	7V89	3	af2	cons	477	S	N	1	-0.44391	0.121225	0.565135	0.0348272	-0.01699	-0.0518172	ACE2	0
ace2	ba1	7V89	3	af2	cons	478	T	K	1	0.705999	0.436443	-0.269556	0	0	0	ACE2	0
ace2	ba1	7V89	3	af2	cons	484	E	A	1	-0.766119	-1.67069	-0.904572	8.41382e-05	0.0323588	0.0322746	ACE2	0
ace2	ba1	7V89	3	af2	cons	486	F	F	0	1.39004	1.74002	0.349985	-4.22933	-4.11317	0.11616	ACE2	0
ace2	ba1	7V89	3	af2	cons	493	Q	R	1	-2.85279	-3.47786	-0.625069	-1.06792	-0.483056	0.584869	ACE2	0
ace2	ba1	7V89	3	af2	cons	496	G	S	1	-0.937577	-0.467518	0.470059	-0.356722	-0.532774	-0.176052	ACE2	0
ace2	ba1	7V89	3	af2	cons	498	Q	R	1	-0.929235	-1.92076	-0.991522	-0.412019	-2.61955	-2.20753	ACE2	-1
ace2	ba1	7V89	3	af2	cons	501	N	Y	1	-3.14513	-3.10843	0.0366978	-2.00117	-5.39877	-3.3976	ACE2	-1
ace2	ba1	7V89	3	af2	cons	505	Y	H	1	-2.55925	-3.20015	-0.640903	-2.92984	-2.35922	0.570613	ACE2	0
ace2	ba1	7V89	3	af2	free	339	G	D	1	-0.59127	-2.66476	-2.07349	0	0	0	ACE2	0
ace2	ba1	7V89	3	af2	free	371	S	L	1	-2.00357	-4.64616	-2.64259	0	0	0	ACE2	0
ace2	ba1	7V89	3	af2	free	373	S	P	1	-3.082	-3.05564	0.0263626	0	0	0	ACE2	0
ace2	ba1	7V89	3	af2	free	375	S	F	1	-0.641818	-0.493593	0.148225	0	0	0	ACE2	0
ace2	ba1	7V89	3	af2	free	376	T	T	0	-2.03391	-2.49508	-0.461169	0	0	0	ACE2	0
ace2	ba1	7V89	3	af2	free	405	D	D	0	-3.3724	-3.52911	-0.156707	0	0	0	ACE2	0
ace2	ba1	7V89	3	af2	free	408	R	R	0	0.197449	0.362242	0.164793	-1.1201e-05	0	1.1201e-05	ACE2	0
ace2	ba1	7V89	3	af2	free	417	K	N	1	-1.39614	-0.364909	1.03123	-2.71793	0	2.71793	ACE2	1
ace2	ba1	7V89	3	af2	free	440	N	K	1	-0.111787	-0.260247	-0.14846	0	0	0	ACE2	0
ace2	ba1	7V89	3	af2	free	446	G	S	1	-2.63931	-1.97288	0.666429	-0.0771591	-0.0158608	0.0612984	ACE2	0
ace2	ba1	7V89	3	af2	free	452	L	L	0	-3.39218	-2.81818	0.574	0	0	0	ACE2	0
ace2	ba1	7V89	3	af2	free	477	S	N	1	-0.546789	-0.108255	0.438534	0.0558813	-1.81163	-1.86751	ACE2	-1
ace2	ba1	7V89	3	af2	free	478	T	K	1	0.874029	0.55109	-0.322939	0	-6.39597e-05	-6.39597e-05	ACE2	0
ace2	ba1	7V89	3	af2	free	484	E	A	1	-0.32628	-2.10403	-1.77775	0	-1.08697e-05	-1.08697e-05	ACE2	0
ace2	ba1	7V89	3	af2	free	486	F	F	0	-0.25911	-1.31153	-1.05242	-7.0927	-8.91866	-1.82596	ACE2	-1
ace2	ba1	7V89	3	af2	free	493	Q	R	1	-3.0076	-3.08781	-0.0802007	-1.54657	0.560611	2.10718	ACE2	1
ace2	ba1	7V89	3	af2	free	496	G	S	1	-1.71866	-0.49419	1.22447	-0.26865	-1.78309	-1.51444	ACE2	-1
ace2	ba1	7V89	3	af2	free	498	Q	R	1	-1.21168	-0.12829	1.08339	-0.752087	-1.38225	-0.630164	ACE2	0
ace2	ba1	7V89	3	af2	free	501	N	Y	1	-3.39755	-3.58697	-0.189424	-2.46598	-5.53025	-3.06426	ACE2	-1
ace2	ba1	7V89	3	af2	free	505	Y	H	1	-2.39786	-2.93434	-0.536477	-3.7728	-2.33341	1.43939	ACE2	1
ace2	ba212	6M0J	1	rpk	cons	339	G	D	1	0.0651869	-1.99783	-2.06302	0	0	0	ACE2	0
ace2	ba212	6M0J	1	rpk	cons	371	S	F	1	-2.07807	3.77455	5.85262	0	0	0	ACE2	0
ace2	ba212	6M0J	1	rpk	cons	373	S	P	1	-1.64589	7.01861	8.6645	0	0	0	ACE2	0
ace2	ba212	6M0J	1	rpk	cons	375	S	F	1	-0.16427	2.17646	2.34073	0	0	0	ACE2	0
ace2	ba212	6M0J	1	rpk	cons	376	T	A	1	-2.34151	-1.68647	0.655037	0	0	0	ACE2	0
ace2	ba212	6M0J	1	rpk	cons	405	D	N	1	-3.38393	-1.27802	2.10591	0	0	0	ACE2	0
ace2	ba212	6M0J	1	rpk	cons	408	R	S	1	0.650274	-0.422622	-1.0729	0	0	0	ACE2	0
ace2	ba212	6M0J	1	rpk	cons	417	K	N	1	-2.01334	-0.369782	1.64356	-4.91096	0.0897733	5.00074	ACE2	1
ace2	ba212	6M0J	1	rpk	cons	440	N	K	1	0.106917	0.0459377	-0.0609795	0	0	0	ACE2	0
ace2	ba212	6M0J	1	rpk	cons	446	G	G	0	-2.51938	-1.21971	1.29967	-0.128065	-0.0433157	0.0847495	ACE2	0
ace2	ba212	6M0J	1	rpk	cons	452	L	Q	1	-4.09704	-4.97028	-0.873244	0	0	0	ACE2	0
ace2	ba212	6M0J	1	rpk	cons	477	S	N	1	-0.136637	0.410425	0.547062	0.0686359	0.0374052	-0.0312306	ACE2	0
ace2	ba212	6M0J	1	rpk	cons	478	T	K	1	0.736261	0.330428	-0.405833	0	0	0	ACE2	0
ace2	ba212	6M0J	1	rpk	cons	484	E	A	1	-4.0109	-1.0683	2.9426	-0.557967	-0.00114108	0.556826	ACE2	0
ace2	ba212	6M0J	1	rpk	cons	486	F	F	0	-0.786469	-0.82156	-0.0350912	-7.69561	-7.70628	-0.010667	ACE2	0
ace2	ba212	6M0J	1	rpk	cons	493	Q	R	1	-2.71972	-0.457868	2.26185	0.204629	-0.462516	-0.667145	ACE2	0
ace2	ba212	6M0J	1	rpk	cons	496	G	G	0	0.717369	2.03477	1.3174	-2.06171	-0.071934	1.98978	ACE2	1
ace2	ba212	6M0J	1	rpk	cons	498	Q	R	1	-2.02308	-1.95313	0.0699527	-1.02002	-2.91117	-1.89116	ACE2	-1
ace2	ba212	6M0J	1	rpk	cons	501	N	Y	1	-3.83718	-1.48695	2.35023	-1.94448	-5.39388	-3.4494	ACE2	-1
ace2	ba212	6M0J	1	rpk	cons	505	Y	H	1	-2.72352	-2.68051	0.0430141	-3.9842	-2.70863	1.27557	ACE2	0
ace2	ba212	6M0J	1	rpk	free	339	G	D	1	-0.0703332	-2.12134	-2.05101	0	0	0	ACE2	0
ace2	ba212	6M0J	1	rpk	free	371	S	F	1	-3.14387	2.38175	5.52561	0	0	0	ACE2	0
ace2	ba212	6M0J	1	rpk	free	373	S	P	1	-2.12726	-2.69888	-0.571622	0	0	0	ACE2	0
ace2	ba212	6M0J	1	rpk	free	375	S	F	1	-0.320743	0.266666	0.587409	0	0	0	ACE2	0
ace2	ba212	6M0J	1	rpk	free	376	T	A	1	-2.26095	-2.40335	-0.142397	0	0	0	ACE2	0
ace2	ba212	6M0J	1	rpk	free	405	D	N	1	-3.34958	-1.36509	1.98448	0	0	0	ACE2	0
ace2	ba212	6M0J	1	rpk	free	408	R	S	1	0.635268	-0.395096	-1.03036	0	0	0	ACE2	0
ace2	ba212	6M0J	1	rpk	free	417	K	N	1	-1.77106	-0.0359037	1.73515	-4.80729	-0.0286467	4.77864	ACE2	1
ace2	ba212	6M0J	1	rpk	free	440	N	K	1	-0.163561	0.0424698	0.206031	0	0	0	ACE2	0
ace2	ba212	6M0J	1	rpk	free	446	G	G	0	-2.64168	-1.36082	1.28086	-0.0714315	-0.00243039	0.0690011	ACE2	0
ace2	ba212	6M0J	1	rpk	free	452	L	Q	1	-3.58303	-5.32608	-1.74305	0	0	0	ACE2	0
ace2	ba212	6M0J	1	rpk	free	477	S	N	1	-0.461568	0.290402	0.75197	0.0659774	-0.757646	-0.823623	ACE2	0
ace2	ba212	6M0J	1	rpk	free	478	T	K	1	0.737586	0.448628	-0.288959	-1.11882e-05	0.0010806	0.00109178	ACE2	0
ace2	ba212	6M0J	1	rpk	free	484	E	A	1	-3.49578	-2.00608	1.4897	-0.339589	-9.46383e-05	0.339494	ACE2	0
ace2	ba212	6M0J	1	rpk	free	486	F	F	0	-0.308995	-0.283219	0.0257759	-7.58191	-7.74914	-0.167228	ACE2	0
ace2	ba212	6M0J	1	rpk	free	493	Q	R	1	-4.21463	-0.238014	3.97661	-0.379708	-0.520953	-0.141244	ACE2	0
ace2	ba212	6M0J	1	rpk	free	496	G	G	0	0.304523	0.973154	0.668631	-2.2972	0.0462833	2.34349	ACE2	1
ace2	ba212	6M0J	1	rpk	free	498	Q	R	1	-1.75468	-1.87998	-0.125297	-0.363404	-2.09322	-1.72982	ACE2	-1
ace2	ba212	6M0J	1	rpk	free	501	N	Y	1	-3.7482	-3.35248	0.395718	-1.2778	-5.36882	-4.09102	ACE2	-1
ace2	ba212	6M0J	1	rpk	free	505	Y	H	1	-3.01868	-3.15956	-0.140883	-4.03559	-2.78303	1.25255	ACE2	0
ace2	ba212	6M0J	1	af2	cons	339	G	D	1	0.0119635	-2.45471	-2.46668	0	0	0	ACE2	0
ace2	ba212	6M0J	1	af2	cons	371	S	F	1	-1.84358	0.974265	2.81784	0	0	0	ACE2	0
ace2	ba212	6M0J	1	af2	cons	373	S	P	1	-2.85141	0.111635	2.96304	0	0	0	ACE2	0
ace2	ba212	6M0J	1	af2	cons	375	S	F	1	-0.566499	2.22726	2.79376	0	0	0	ACE2	0
ace2	ba212	6M0J	1	af2	cons	376	T	A	1	-1.57098	-1.58182	-0.0108409	0	0	0	ACE2	0
ace2	ba212	6M0J	1	af2	cons	405	D	N	1	-3.54426	0.90817	4.45243	0	-6.86402e-07	-6.86402e-07	ACE2	0
ace2	ba212	6M0J	1	af2	cons	408	R	S	1	0.259441	-0.481813	-0.741255	0	0	0	ACE2	0
ace2	ba212	6M0J	1	af2	cons	417	K	N	1	-1.73415	0.0197791	1.75393	-4.08701	-0.00190096	4.08511	ACE2	1
ace2	ba212	6M0J	1	af2	cons	440	N	K	1	-0.0479929	-0.364142	-0.316149	0	0	0	ACE2	0
ace2	ba212	6M0J	1	af2	cons	446	G	G	0	-1.65142	1.20981	2.86123	-0.0599679	0	0.0599679	ACE2	0
ace2	ba212	6M0J	1	af2	cons	452	L	Q	1	-3.11831	-2.81438	0.303924	0	0	0	ACE2	0
ace2	ba212	6M0J	1	af2	cons	477	S	N	1	-0.483334	4.06756	4.55089	0.0121996	1.03793	1.02573	ACE2	0
ace2	ba212	6M0J	1	af2	cons	478	T	K	1	0.717065	1.85914	1.14208	0	1.32455	1.32455	ACE2	0
ace2	ba212	6M0J	1	af2	cons	484	E	A	1	-0.765637	0.92836	1.694	-0.000294441	0	0.000294441	ACE2	0
ace2	ba212	6M0J	1	af2	cons	486	F	F	0	0.0339895	1.60129	1.5673	-7.55897	-9.0869	-1.52794	ACE2	-1
ace2	ba212	6M0J	1	af2	cons	493	Q	R	1	-3.59749	-1.38605	2.21144	-1.59282	0	1.59282	ACE2	1
ace2	ba212	6M0J	1	af2	cons	496	G	G	0	-1.07638	-2.35118	-1.2748	-0.482295	0.101948	0.584243	ACE2	0
ace2	ba212	6M0J	1	af2	cons	498	Q	R	1	-0.499697	1.80621	2.30591	-1.40795	-1.03943	0.368524	ACE2	0
ace2	ba212	6M0J	1	af2	cons	501	N	Y	1	-3.03367	3.52616	6.55983	-1.85997	-4.16539	-2.30543	ACE2	-1
ace2	ba212	6M0J	1	af2	cons	505	Y	H	1	-2.66845	-0.00405858	2.66439	-3.98268	0.638578	4.62126	ACE2	1
ace2	ba212	6M0J	1	af2	free	339	G	D	1	-0.534797	-2.2866	-1.7518	0	0	0	ACE2	0
ace2	ba212	6M0J	1	af2	free	371	S	F	1	-2.22865	-2.05825	0.170397	0	0	0	ACE2	0
ace2	ba212	6M0J	1	af2	free	373	S	P	1	-2.65682	-2.97826	-0.321449	0	0	0	ACE2	0
ace2	ba212	6M0J	1	af2	free	375	S	F	1	-0.610687	0.353645	0.964333	0	0	0	ACE2	0
ace2	ba212	6M0J	1	af2	free	376	T	A	1	-1.74773	-2.45387	-0.706134	0	0	0	ACE2	0
ace2	ba212	6M0J	1	af2	free	405	D	N	1	-3.57577	0.487731	4.06351	0	0.0728071	0.0728071	ACE2	0
ace2	ba212	6M0J	1	af2	free	408	R	S	1	0.243705	-0.588096	-0.831801	0	0	0	ACE2	0
ace2	ba212	6M0J	1	af2	free	417	K	N	1	-2.76863	-0.267671	2.50096	-4.76279	0	4.76279	ACE2	1
ace2	ba212	6M0J	1	af2	free	440	N	K	1	-0.144492	-0.347087	-0.202595	-2.78024e-06	0	2.78024e-06	ACE2	0
ace2	ba212	6M0J	1	af2	free	446	G	G	0	-2.74046	-0.0805773	2.65988	-0.325446	0	0.325446	ACE2	0
ace2	ba212	6M0J	1	af2	free	452	L	Q	1	-3.28698	-2.89332	0.393665	0	-1.29104e-05	-1.29104e-05	ACE2	0
ace2	ba212	6M0J	1	af2	free	477	S	N	1	-0.342282	-0.496444	-0.154162	0.158277	0.119174	-0.039103	ACE2	0
ace2	ba212	6M0J	1	af2	free	478	T	K	1	0.850217	-1.44454	-2.29475	-4.87003e-07	0.236738	0.236739	ACE2	0
ace2	ba212	6M0J	1	af2	free	484	E	A	1	-0.583445	-0.959241	-0.375797	-0.000742501	0	0.000742501	ACE2	0
ace2	ba212	6M0J	1	af2	free	486	F	F	0	-0.170126	1.48665	1.65678	-7.33335	-5.34114	1.99221	ACE2	1
ace2	ba212	6M0J	1	af2	free	493	Q	R	1	-3.01272	-0.586054	2.42667	-0.83132	0	0.83132	ACE2	0
ace2	ba212	6M0J	1	af2	free	496	G	G	0	-1.11081	-1.09229	0.018519	-0.190374	-0.00035767	0.190016	ACE2	0
ace2	ba212	6M0J	1	af2	free	498	Q	R	1	-1.58105	-2.81242	-1.23137	-0.522801	-4.43734	-3.91454	ACE2	-1
ace2	ba212	6M0J	1	af2	free	501	N	Y	1	-3.19773	1.78484	4.98258	-2.10837	-1.40037	0.707994	ACE2	0
ace2	ba212	6M0J	1	af2	free	505	Y	H	1	-2.3911	-1.32824	1.06286	-3.79943	-0.0363753	3.76306	ACE2	1
ace2	ba212	7BH9	1	rpk	cons	373	S	P	1	4.57649	6.51589	1.9394	0	0	0	ACE2	0
ace2	ba212	7BH9	1	rpk	cons	375	S	F	1	0.223433	2.45981	2.23637	0	0	0	ACE2	0
ace2	ba212	7BH9	1	rpk	cons	376	T	A	1	-2.56785	-1.61818	0.949671	0	0	0	ACE2	0
ace2	ba212	7BH9	1	rpk	cons	405	D	N	1	-2.05862	-1.23743	0.82119	0	0	0	ACE2	0
ace2	ba212	7BH9	1	rpk	cons	408	R	S	1	1.83363	-0.453119	-2.28675	0	0	0	ACE2	0
ace2	ba212	7BH9	1	rpk	cons	417	K	N	1	-1.77105	-0.174696	1.59635	-4.07213	0.113914	4.18605	ACE2	1
ace2	ba212	7BH9	1	rpk	cons	440	N	K	1	-0.147865	-0.119537	0.0283277	0	0	0	ACE2	0
ace2	ba212	7BH9	1	rpk	cons	446	G	G	0	-2.16843	-2.2422	-0.0737771	0.0796369	0.00131831	-0.0783186	ACE2	0
ace2	ba212	7BH9	1	rpk	cons	452	L	Q	1	-4.24577	-3.58256	0.663212	0	0	0	ACE2	0
ace2	ba212	7BH9	1	rpk	cons	477	S	N	1	0.291653	1.34781	1.05616	0.124109	0.605341	0.481232	ACE2	0
ace2	ba212	7BH9	1	rpk	cons	478	T	K	1	0.747966	0.239488	-0.508478	-4.02292e-07	-3.01453e-09	3.99278e-07	ACE2	0
ace2	ba212	7BH9	1	rpk	cons	484	E	A	1	-2.28486	-0.909091	1.37577	0	0	0	ACE2	0
ace2	ba212	7BH9	1	rpk	cons	486	F	F	0	1.23677	1.25278	0.0160135	-4.58721	-4.60497	-0.0177608	ACE2	0
ace2	ba212	7BH9	1	rpk	cons	493	Q	R	1	-2.29992	-1.42865	0.871269	-0.235622	-2.74206	-2.50644	ACE2	-1
ace2	ba212	7BH9	1	rpk	cons	496	G	G	0	1.27126	0.178251	-1.09301	-0.392507	-0.379129	0.0133777	ACE2	0
ace2	ba212	7BH9	1	rpk	cons	498	Q	R	1	-1.06673	-1.36423	-0.297501	-2.43511	-1.38995	1.04516	ACE2	0
ace2	ba212	7BH9	1	rpk	cons	501	N	Y	1	-2.22815	-3.13904	-0.910899	-2.10899	-4.36996	-2.26097	ACE2	-1
ace2	ba212	7BH9	1	rpk	cons	505	Y	H	1	-2.57375	-3.13048	-0.556733	-3.47963	-2.06668	1.41295	ACE2	1
ace2	ba212	7BH9	1	rpk	free	373	S	P	1	1.29068	3.75873	2.46805	0	0	0	ACE2	0
ace2	ba212	7BH9	1	rpk	free	375	S	F	1	-0.583858	-1.38685	-0.802991	0	0	0	ACE2	0
ace2	ba212	7BH9	1	rpk	free	376	T	A	1	-2.16785	-2.93688	-0.769022	0	0	0	ACE2	0
ace2	ba212	7BH9	1	rpk	free	405	D	N	1	-3.17013	-2.41136	0.758763	0	0	0	ACE2	0
ace2	ba212	7BH9	1	rpk	free	408	R	S	1	0.612775	-1.35248	-1.96526	0	0	0	ACE2	0
ace2	ba212	7BH9	1	rpk	free	417	K	N	1	-1.36001	-0.232042	1.12797	-4.41676	-0.119527	4.29723	ACE2	1
ace2	ba212	7BH9	1	rpk	free	440	N	K	1	-0.281376	-0.0157983	0.265577	0	0	0	ACE2	0
ace2	ba212	7BH9	1	rpk	free	446	G	G	0	-4.89341	-2.68711	2.2063	-2.39899	-0.636655	1.76234	ACE2	1
ace2	ba212	7BH9	1	rpk	free	452	L	Q	1	-3.6935	-4.30234	-0.608845	0	0	0	ACE2	0
ace2	ba212	7BH9	1	rpk	free	477	S	N	1	-0.347267	0.15482	0.502088	0.00529612	-2.32015	-2.32545	ACE2	-1
ace2	ba212	7BH9	1	rpk	free	478	T	K	1	0.470459	0.241948	-0.228511	-0.0199417	0.0158941	0.0358358	ACE2	0
ace2	ba212	7BH9	1	rpk	free	484	E	A	1	-3.48893	-1.98065	1.50828	-0.510446	0	0.510446	ACE2	0
ace2	ba212	7BH9	1	rpk	free	486	F	F	0	-0.205236	-0.000683304	0.204552	-7.54811	-7.34487	0.203242	ACE2	0
ace2	ba212	7BH9	1	rpk	free	493	Q	R	1	-2.14979	-3.23435	-1.08456	0.251692	-4.76863	-5.02032	ACE2	-1
ace2	ba212	7BH9	1	rpk	free	496	G	G	0	0.432563	-0.771074	-1.20364	-0.429307	-2.7173	-2.28799	ACE2	-1
ace2	ba212	7BH9	1	rpk	free	498	Q	R	1	-1.93158	-1.48003	0.451543	-0.889726	-3.93296	-3.04323	ACE2	-1
ace2	ba212	7BH9	1	rpk	free	501	N	Y	1	-3.15293	-2.09234	1.06059	-1.61159	-3.74555	-2.13395	ACE2	-1
ace2	ba212	7BH9	1	rpk	free	505	Y	H	1	-3.30458	-2.94073	0.363845	-4.16143	-2.60947	1.55195	ACE2	1
ace2	ba212	7BH9	1	af2	cons	339	G	D	1	0.0321	-2.42754	-2.45964	0	0	0	ACE2	0
ace2	ba212	7BH9	1	af2	cons	371	S	F	1	-1.86914	0.822477	2.69161	0	0	0	ACE2	0
ace2	ba212	7BH9	1	af2	cons	373	S	P	1	-2.68987	0.526684	3.21655	0	0	0	ACE2	0
ace2	ba212	7BH9	1	af2	cons	375	S	F	1	-0.760272	-0.194214	0.566057	0	0	0	ACE2	0
ace2	ba212	7BH9	1	af2	cons	376	T	A	1	-1.53351	-2.58032	-1.04681	0	0	0	ACE2	0
ace2	ba212	7BH9	1	af2	cons	405	D	N	1	-3.55417	0.869647	4.42381	0	-1.20676e-08	-1.20676e-08	ACE2	0
ace2	ba212	7BH9	1	af2	cons	408	R	S	1	0.222547	-0.393412	-0.615959	0	0	0	ACE2	0
ace2	ba212	7BH9	1	af2	cons	417	K	N	1	-1.69913	-0.251815	1.44732	-4.02528	-0.000527338	4.02475	ACE2	1
ace2	ba212	7BH9	1	af2	cons	440	N	K	1	-0.0670973	-0.389644	-0.322546	0	0	0	ACE2	0
ace2	ba212	7BH9	1	af2	cons	446	G	G	0	-1.46382	0.965423	2.42924	-0.282181	0	0.282181	ACE2	0
ace2	ba212	7BH9	1	af2	cons	452	L	Q	1	-3.07766	-3.19642	-0.118758	0	0	0	ACE2	0
ace2	ba212	7BH9	1	af2	cons	477	S	N	1	-0.420218	-1.23875	-0.818529	0.0938134	0.671278	0.577464	ACE2	0
ace2	ba212	7BH9	1	af2	cons	478	T	K	1	0.705491	-0.695773	-1.40126	0	1.21295	1.21295	ACE2	0
ace2	ba212	7BH9	1	af2	cons	484	E	A	1	-0.750813	0.378727	1.12954	0	0	0	ACE2	0
ace2	ba212	7BH9	1	af2	cons	486	F	F	0	0.483526	4.35093	3.8674	-6.15079	-6.05038	0.100413	ACE2	0
ace2	ba212	7BH9	1	af2	cons	493	Q	R	1	-4.08291	-1.5612	2.52171	-1.46594	0	1.46594	ACE2	1
ace2	ba212	7BH9	1	af2	cons	496	G	G	0	-1.20467	-2.46322	-1.25855	-0.24801	-0.0889092	0.1591	ACE2	0
ace2	ba212	7BH9	1	af2	cons	498	Q	R	1	-0.955961	-0.600309	0.355652	-2.47414	-1.39259	1.08155	ACE2	0
ace2	ba212	7BH9	1	af2	cons	501	N	Y	1	-3.2614	-0.375939	2.88546	-2.02621	-0.969614	1.0566	ACE2	0
ace2	ba212	7BH9	1	af2	cons	505	Y	H	1	-2.8329	-0.517523	2.31537	-3.57318	0.0612933	3.63447	ACE2	1
ace2	ba212	7BH9	1	af2	free	339	G	D	1	-0.313857	-1.98992	-1.67607	0	0	0	ACE2	0
ace2	ba212	7BH9	1	af2	free	371	S	F	1	-2.12639	-1.72188	0.404513	0	0	0	ACE2	0
ace2	ba212	7BH9	1	af2	free	373	S	P	1	-2.74953	-2.88501	-0.135481	0	0	0	ACE2	0
ace2	ba212	7BH9	1	af2	free	375	S	F	1	-0.726292	-0.783165	-0.0568727	0	0	0	ACE2	0
ace2	ba212	7BH9	1	af2	free	376	T	A	1	-1.94794	-1.17079	0.777154	0	0	0	ACE2	0
ace2	ba212	7BH9	1	af2	free	405	D	N	1	-3.45382	0.431503	3.88532	-0.0435381	0.00664905	0.0501872	ACE2	0
ace2	ba212	7BH9	1	af2	free	408	R	S	1	0.253356	-0.719263	-0.97262	-4.44001e-05	0	4.44001e-05	ACE2	0
ace2	ba212	7BH9	1	af2	free	417	K	N	1	-1.58613	-1.00186	0.584276	-3.09465	0.0814955	3.17615	ACE2	1
ace2	ba212	7BH9	1	af2	free	440	N	K	1	-0.104376	-0.661009	-0.556633	0	0	0	ACE2	0
ace2	ba212	7BH9	1	af2	free	446	G	G	0	-3.72654	-0.310359	3.41618	-2.05528	0	2.05528	ACE2	1
ace2	ba212	7BH9	1	af2	free	452	L	Q	1	-3.47168	-3.64357	-0.171895	0	0	0	ACE2	0
ace2	ba212	7BH9	1	af2	free	477	S	N	1	-0.543271	-3.2424	-2.69913	-0.00211882	0.000453343	0.00257217	ACE2	0
ace2	ba212	7BH9	1	af2	free	478	T	K	1	0.895078	-1.50133	-2.3964	0	0.558283	0.558283	ACE2	0
ace2	ba212	7BH9	1	af2	free	484	E	A	1	-0.594764	-0.545757	0.0490069	-0.0221537	0	0.0221537	ACE2	0
ace2	ba212	7BH9	1	af2	free	486	F	F	0	-0.177516	-0.567262	-0.389746	-7.511	-4.38277	3.12823	ACE2	1
ace2	ba212	7BH9	1	af2	free	493	Q	R	1	-3.01413	-0.122936	2.89119	-2.02198	0	2.02198	ACE2	1
ace2	ba212	7BH9	1	af2	free	496	G	G	0	-2.05349	-1.37535	0.678138	-2.78316	0.054118	2.83728	ACE2	1
ace2	ba212	7BH9	1	af2	free	498	Q	R	1	-1.7488	-1.77342	-0.0246176	-0.387504	-5.00638	-4.61888	ACE2	-1
ace2	ba212	7BH9	1	af2	free	501	N	Y	1	-3.16895	0.0422744	3.21123	-2.0953	-2.06416	0.0311478	ACE2	0
ace2	ba212	7BH9	1	af2	free	505	Y	H	1	-2.76177	-1.26944	1.49232	-3.78506	-0.0266171	3.75844	ACE2	1
ace2	ba212	7EKC	1	rpk	cons	339	G	D	1	0.102726	-1.95127	-2.05399	0	0	0	ACE2	0
ace2	ba212	7EKC	1	rpk	cons	371	S	F	1	-1.69581	6.05736	7.75317	0	0	0	ACE2	0
ace2	ba212	7EKC	1	rpk	cons	373	S	P	1	-1.50837	5.53473	7.0431	0	0	0	ACE2	0
ace2	ba212	7EKC	1	rpk	cons	375	S	F	1	-0.21259	2.48218	2.69477	0	0	0	ACE2	0
ace2	ba212	7EKC	1	rpk	cons	376	T	A	1	-2.59583	-1.52907	1.06676	0	0	0	ACE2	0
ace2	ba212	7EKC	1	rpk	cons	405	D	N	1	-3.26317	-1.58931	1.67387	0	0	0	ACE2	0
ace2	ba212	7EKC	1	rpk	cons	408	R	S	1	1.08902	-0.644102	-1.73312	0	0	0	ACE2	0
ace2	ba212	7EKC	1	rpk	cons	417	K	N	1	-2.31655	-0.66073	1.65582	-4.71107	0.0965042	4.80758	ACE2	1
ace2	ba212	7EKC	1	rpk	cons	440	N	K	1	-0.10182	-0.138769	-0.0369487	0	-2.61234e-08	-2.61234e-08	ACE2	0
ace2	ba212	7EKC	1	rpk	cons	446	G	G	0	-2.5985	-1.0774	1.52111	-0.14812	-0.121706	0.0264139	ACE2	0
ace2	ba212	7EKC	1	rpk	cons	452	L	Q	1	-4.61432	-5.38962	-0.775302	0	0	0	ACE2	0
ace2	ba212	7EKC	1	rpk	cons	477	S	N	1	-0.115496	0.559211	0.674707	0.0954321	0.285897	0.190465	ACE2	0
ace2	ba212	7EKC	1	rpk	cons	478	T	K	1	0.756854	0.424224	-0.33263	-5.99974e-08	-1.59825e-08	4.40149e-08	ACE2	0
ace2	ba212	7EKC	1	rpk	cons	484	E	A	1	-3.47335	-1.05125	2.4221	-0.233226	0.000103375	0.23333	ACE2	0
ace2	ba212	7EKC	1	rpk	cons	486	F	F	0	-0.278955	-0.375315	-0.0963605	-7.35954	-7.44579	-0.086253	ACE2	0
ace2	ba212	7EKC	1	rpk	cons	493	Q	R	1	-2.66512	-0.149451	2.51567	-0.57736	-0.302805	0.274554	ACE2	0
ace2	ba212	7EKC	1	rpk	cons	496	G	G	0	-0.848407	-1.39965	-0.551239	-0.868663	-0.151049	0.717614	ACE2	0
ace2	ba212	7EKC	1	rpk	cons	498	Q	R	1	-1.45062	-1.69262	-0.241997	-1.20735	-1.71487	-0.50752	ACE2	0
ace2	ba212	7EKC	1	rpk	cons	501	N	Y	1	-2.96463	-3.06478	-0.100146	-2.03026	-4.49834	-2.46809	ACE2	-1
ace2	ba212	7EKC	1	rpk	cons	505	Y	H	1	-2.09502	-2.66936	-0.574342	-3.76234	-2.33693	1.42541	ACE2	1
ace2	ba212	7EKC	1	rpk	free	339	G	D	1	-0.266365	-2.34965	-2.08328	0	0	0	ACE2	0
ace2	ba212	7EKC	1	rpk	free	371	S	F	1	-1.7006	1.91292	3.61351	0	0	0	ACE2	0
ace2	ba212	7EKC	1	rpk	free	373	S	P	1	-1.47331	-0.719404	0.753907	0	0	0	ACE2	0
ace2	ba212	7EKC	1	rpk	free	375	S	F	1	-0.320606	0.533151	0.853757	0	0	0	ACE2	0
ace2	ba212	7EKC	1	rpk	free	376	T	A	1	-2.31739	-2.31367	0.00372077	0	0	0	ACE2	0
ace2	ba212	7EKC	1	rpk	free	405	D	N	1	-3.36864	-1.623	1.74564	0	0	0	ACE2	0
ace2	ba212	7EKC	1	rpk	free	408	R	S	1	1.16942	-0.503191	-1.67261	0	0	0	ACE2	0
ace2	ba212	7EKC	1	rpk	free	417	K	N	1	-1.71271	-0.190152	1.52256	-2.49956	-0.0564386	2.44312	ACE2	1
ace2	ba212	7EKC	1	rpk	free	440	N	K	1	-0.145223	-0.139016	0.00620684	0	0.00226345	0.00226345	ACE2	0
ace2	ba212	7EKC	1	rpk	free	446	G	G	0	-2.62943	-0.890952	1.73848	-0.0863546	0.0144683	0.100823	ACE2	0
ace2	ba212	7EKC	1	rpk	free	452	L	Q	1	-3.89478	-4.7157	-0.820911	0	0	0	ACE2	0
ace2	ba212	7EKC	1	rpk	free	477	S	N	1	-0.372123	-0.251643	0.120481	0.143932	-2.45231	-2.59624	ACE2	-1
ace2	ba212	7EKC	1	rpk	free	478	T	K	1	0.737779	0.635546	-0.102233	-4.2171e-10	0.00288545	0.00288545	ACE2	0
ace2	ba212	7EKC	1	rpk	free	484	E	A	1	-4.48283	-1.49192	2.99091	-2.70281	-0.000392472	2.70242	ACE2	1
ace2	ba212	7EKC	1	rpk	free	486	F	F	0	-0.284228	0.0122312	0.296459	-7.33155	-7.18275	0.148792	ACE2	0
ace2	ba212	7EKC	1	rpk	free	493	Q	R	1	-2.53246	-0.488716	2.04374	-0.206343	-0.494333	-0.28799	ACE2	0
ace2	ba212	7EKC	1	rpk	free	496	G	G	0	-0.99576	-1.78982	-0.794062	-0.35325	-0.462642	-0.109393	ACE2	0
ace2	ba212	7EKC	1	rpk	free	498	Q	R	1	-1.45696	-1.73189	-0.274927	-1.23525	-1.02176	0.213492	ACE2	0
ace2	ba212	7EKC	1	rpk	free	501	N	Y	1	-2.8968	-3.00412	-0.107319	-1.97493	-4.14289	-2.16795	ACE2	-1
ace2	ba212	7EKC	1	rpk	free	505	Y	H	1	-2.32886	-2.82464	-0.495781	-4.05423	-2.54342	1.51081	ACE2	1
ace2	ba212	7EKC	1	af2	cons	339	G	D	1	-0.12476	-2.4323	-2.30754	0	0	0	ACE2	0
ace2	ba212	7EKC	1	af2	cons	371	S	F	1	-1.84484	0.830022	2.67486	0	0	0	ACE2	0
ace2	ba212	7EKC	1	af2	cons	373	S	P	1	-2.84746	0.566437	3.41389	0	0	0	ACE2	0
ace2	ba212	7EKC	1	af2	cons	375	S	F	1	-0.567767	-0.0666184	0.501148	0	0	0	ACE2	0
ace2	ba212	7EKC	1	af2	cons	376	T	A	1	-1.55749	-2.54264	-0.985143	0	0	0	ACE2	0
ace2	ba212	7EKC	1	af2	cons	405	D	N	1	-3.51426	0.92069	4.43495	0	0.00146956	0.00146956	ACE2	0
ace2	ba212	7EKC	1	af2	cons	408	R	S	1	0.239556	-0.406554	-0.64611	0	0	0	ACE2	0
ace2	ba212	7EKC	1	af2	cons	417	K	N	1	-1.90002	-0.303189	1.59683	-4.65913	-0.000705041	4.65843	ACE2	1
ace2	ba212	7EKC	1	af2	cons	440	N	K	1	-0.0476453	-0.374801	-0.327156	0	0	0	ACE2	0
ace2	ba212	7EKC	1	af2	cons	446	G	G	0	-1.64815	0.960052	2.60821	-0.144055	0	0.144055	ACE2	0
ace2	ba212	7EKC	1	af2	cons	452	L	Q	1	-4.6406	-3.48708	1.15353	0	0	0	ACE2	0
ace2	ba212	7EKC	1	af2	cons	477	S	N	1	-0.346488	1.52452	1.87101	0.23741	1.50744	1.27003	ACE2	0
ace2	ba212	7EKC	1	af2	cons	478	T	K	1	0.695339	6.46029	5.76495	-1.95446e-06	8.01176	8.01177	ACE2	1
ace2	ba212	7EKC	1	af2	cons	484	E	A	1	-0.754565	-0.362493	0.392072	-0.00112119	0	0.00112119	ACE2	0
ace2	ba212	7EKC	1	af2	cons	486	F	F	0	-0.230957	-0.515367	-0.28441	-7.73501	-12.0364	-4.30143	ACE2	-1
ace2	ba212	7EKC	1	af2	cons	493	Q	R	1	-2.80899	-1.51061	1.29838	-0.674434	0	0.674434	ACE2	0
ace2	ba212	7EKC	1	af2	cons	496	G	G	0	-1.21185	-2.46075	-1.2489	-0.760509	-0.000667069	0.759842	ACE2	0
ace2	ba212	7EKC	1	af2	cons	498	Q	R	1	-0.79202	1.38975	2.18177	-1.18945	-1.27271	-0.0832597	ACE2	0
ace2	ba212	7EKC	1	af2	cons	501	N	Y	1	-2.48874	-0.715186	1.77355	-1.32325	-2.46513	-1.14188	ACE2	0
ace2	ba212	7EKC	1	af2	cons	505	Y	H	1	-3.05029	-0.904991	2.1453	-3.99394	0.213431	4.20737	ACE2	1
ace2	ba212	7EKC	1	af2	free	339	G	D	1	-0.585989	-3.02864	-2.44265	0	0	0	ACE2	0
ace2	ba212	7EKC	1	af2	free	371	S	F	1	-1.75501	1.3005	3.05551	0	0	0	ACE2	0
ace2	ba212	7EKC	1	af2	free	373	S	P	1	-3.08291	-2.88588	0.197025	0	0	0	ACE2	0
ace2	ba212	7EKC	1	af2	free	375	S	F	1	-0.656279	1.00801	1.66429	0	0	0	ACE2	0
ace2	ba212	7EKC	1	af2	free	376	T	A	1	-1.91466	-1.93494	-0.0202772	0	0	0	ACE2	0
ace2	ba212	7EKC	1	af2	free	405	D	N	1	-3.34958	1.15779	4.50737	-8.61055e-05	0.0570074	0.0570935	ACE2	0
ace2	ba212	7EKC	1	af2	free	408	R	S	1	0.211884	-0.620661	-0.832546	0	0	0	ACE2	0
ace2	ba212	7EKC	1	af2	free	417	K	N	1	-2.02623	-1.20979	0.816431	-4.3491	0.0610224	4.41012	ACE2	1
ace2	ba212	7EKC	1	af2	free	440	N	K	1	-0.145792	-0.5008	-0.355008	0	0	0	ACE2	0
ace2	ba212	7EKC	1	af2	free	446	G	G	0	-3.9343	-0.619189	3.31511	-2.69961	0	2.69961	ACE2	1
ace2	ba212	7EKC	1	af2	free	452	L	Q	1	-3.37515	-3.35083	0.0243265	0	0	0	ACE2	0
ace2	ba212	7EKC	1	af2	free	477	S	N	1	-0.386496	-0.864063	-0.477567	0.150791	0	-0.150791	ACE2	0
ace2	ba212	7EKC	1	af2	free	478	T	K	1	0.846829	-1.3848	-2.23163	0	0.0167807	0.0167807	ACE2	0
ace2	ba212	7EKC	1	af2	free	484	E	A	1	-0.0947357	-0.102234	-0.00749801	-0.136245	0	0.136245	ACE2	0
ace2	ba212	7EKC	1	af2	free	486	F	F	0	-0.91618	-0.456915	0.459266	-7.87959	-5.79021	2.08938	ACE2	1
ace2	ba212	7EKC	1	af2	free	493	Q	R	1	-3.51171	-1.59433	1.91737	-2.25239	0	2.25239	ACE2	1
ace2	ba212	7EKC	1	af2	free	496	G	G	0	-1.56841	-1.88461	-0.316205	-0.556276	0	0.556276	ACE2	0
ace2	ba212	7EKC	1	af2	free	498	Q	R	1	-1.48351	-2.34594	-0.862427	-0.410392	-6.28157	-5.87118	ACE2	-1
ace2	ba212	7EKC	1	af2	free	501	N	Y	1	-2.76124	-1.02	1.74124	-1.51136	-2.42915	-0.91779	ACE2	0
ace2	ba212	7EKC	1	af2	free	505	Y	H	1	-2.54869	-1.43546	1.11323	-3.88117	-0.0343531	3.84682	ACE2	1
ace2	ba212	7EKF	1	rpk	cons	339	G	D	1	0.110346	-1.83223	-1.94257	0	0	0	ACE2	0
ace2	ba212	7EKF	1	rpk	cons	371	S	F	1	-2.16251	5.50381	7.66632	0	0	0	ACE2	0
ace2	ba212	7EKF	1	rpk	cons	373	S	P	1	-1.96073	3.58578	5.54651	0	0	0	ACE2	0
ace2	ba212	7EKF	1	rpk	cons	375	S	F	1	-0.34393	2.53547	2.8794	0	0	0	ACE2	0
ace2	ba212	7EKF	1	rpk	cons	376	T	A	1	-2.2931	-1.64588	0.647224	0	0	0	ACE2	0
ace2	ba212	7EKF	1	rpk	cons	405	D	N	1	-3.35465	-1.58048	1.77417	0	-6.18132e-08	-6.18132e-08	ACE2	0
ace2	ba212	7EKF	1	rpk	cons	408	R	S	1	1.11363	-0.576159	-1.68978	0	0	0	ACE2	0
ace2	ba212	7EKF	1	rpk	cons	417	K	N	1	-2.33163	-0.265208	2.06642	-4.75541	-0.00375707	4.75165	ACE2	1
ace2	ba212	7EKF	1	rpk	cons	440	N	K	1	-0.00476413	-0.0588572	-0.0540931	0	0	0	ACE2	0
ace2	ba212	7EKF	1	rpk	cons	446	G	G	0	-2.64748	-1.36658	1.2809	-0.0884606	-0.02427	0.0641906	ACE2	0
ace2	ba212	7EKF	1	rpk	cons	452	L	Q	1	-4.60035	-4.18467	0.41568	0	0	0	ACE2	0
ace2	ba212	7EKF	1	rpk	cons	477	S	N	1	-0.190178	0.442355	0.632533	0.111914	0.229786	0.117872	ACE2	0
ace2	ba212	7EKF	1	rpk	cons	478	T	K	1	0.758534	0.492759	-0.265775	-5.29839e-07	-3.37544e-07	1.92294e-07	ACE2	0
ace2	ba212	7EKF	1	rpk	cons	484	E	A	1	-3.82138	-1.23518	2.5862	-0.265777	0.000260708	0.266037	ACE2	0
ace2	ba212	7EKF	1	rpk	cons	486	F	F	0	-0.673563	-0.606891	0.0666719	-7.68228	-7.6533	0.028984	ACE2	0
ace2	ba212	7EKF	1	rpk	cons	493	Q	R	1	-3.06404	-0.54565	2.51839	-1.80091	-0.379557	1.42136	ACE2	1
ace2	ba212	7EKF	1	rpk	cons	496	G	G	0	-0.726301	-1.57406	-0.847763	-0.472838	-0.111754	0.361084	ACE2	0
ace2	ba212	7EKF	1	rpk	cons	498	Q	R	1	-1.95554	0.288274	2.24381	-0.994488	0.116229	1.11072	ACE2	0
ace2	ba212	7EKF	1	rpk	cons	501	N	Y	1	-2.27328	-3.23877	-0.965491	-2.35942	-4.66274	-2.30332	ACE2	-1
ace2	ba212	7EKF	1	rpk	cons	505	Y	H	1	-2.02976	-2.27553	-0.245773	-3.92943	-2.69791	1.23152	ACE2	0
ace2	ba212	7EKF	1	rpk	free	339	G	D	1	-0.273788	-2.09504	-1.82125	0	0	0	ACE2	0
ace2	ba212	7EKF	1	rpk	free	371	S	F	1	-3.02598	2.03008	5.05606	0	0	0	ACE2	0
ace2	ba212	7EKF	1	rpk	free	373	S	P	1	-1.91756	-1.92384	-0.00628368	0	0	0	ACE2	0
ace2	ba212	7EKF	1	rpk	free	375	S	F	1	-0.478406	0.088567	0.566973	0	0	0	ACE2	0
ace2	ba212	7EKF	1	rpk	free	376	T	A	1	-2.31027	-2.49031	-0.180043	0	0	0	ACE2	0
ace2	ba212	7EKF	1	rpk	free	405	D	N	1	-3.2484	-1.64478	1.60363	0	-9.88255e-06	-9.88255e-06	ACE2	0
ace2	ba212	7EKF	1	rpk	free	408	R	S	1	1.09165	-0.473709	-1.56536	0	0	0	ACE2	0
ace2	ba212	7EKF	1	rpk	free	417	K	N	1	-1.55476	-0.409395	1.14536	-5.07741	-0.205216	4.87219	ACE2	1
ace2	ba212	7EKF	1	rpk	free	440	N	K	1	0.0264524	-0.0773649	-0.103817	0	7.69138e-05	7.69138e-05	ACE2	0
ace2	ba212	7EKF	1	rpk	free	446	G	G	0	-3.5965	-0.345382	3.25112	-2.23535	0.00689956	2.24225	ACE2	1
ace2	ba212	7EKF	1	rpk	free	452	L	Q	1	-3.52306	-5.54288	-2.01982	0	0	0	ACE2	0
ace2	ba212	7EKF	1	rpk	free	477	S	N	1	-0.402578	-0.274295	0.128283	0.16673	-2.44202	-2.60875	ACE2	-1
ace2	ba212	7EKF	1	rpk	free	478	T	K	1	0.877735	0.677204	-0.200531	-1.20444e-07	-2.04817e-05	-2.03613e-05	ACE2	0
ace2	ba212	7EKF	1	rpk	free	484	E	A	1	-3.68409	-1.46649	2.21761	-0.544015	-0.000313208	0.543702	ACE2	0
ace2	ba212	7EKF	1	rpk	free	486	F	F	0	-0.546158	-0.112758	0.4334	-7.6641	-7.41583	0.248271	ACE2	0
ace2	ba212	7EKF	1	rpk	free	493	Q	R	1	-2.52294	0.175054	2.69799	-0.342123	-0.666	-0.323877	ACE2	0
ace2	ba212	7EKF	1	rpk	free	496	G	G	0	-0.896618	-1.59754	-0.700918	-0.652842	-0.301509	0.351333	ACE2	0
ace2	ba212	7EKF	1	rpk	free	498	Q	R	1	-1.20544	1.37846	2.5839	-1.40172	-1.956	-0.554275	ACE2	0
ace2	ba212	7EKF	1	rpk	free	501	N	Y	1	-1.65575	-2.8747	-1.21895	-2.69259	-4.83645	-2.14386	ACE2	-1
ace2	ba212	7EKF	1	rpk	free	505	Y	H	1	-0.876444	-2.23896	-1.36251	-3.55445	-2.52395	1.0305	ACE2	0
ace2	ba212	7EKF	1	af2	cons	339	G	D	1	-0.13808	-2.44649	-2.30841	0	0	0	ACE2	0
ace2	ba212	7EKF	1	af2	cons	371	S	F	1	-1.75905	0.938527	2.69758	0	0	0	ACE2	0
ace2	ba212	7EKF	1	af2	cons	373	S	P	1	-2.76693	0.00284236	2.76977	0	0	0	ACE2	0
ace2	ba212	7EKF	1	af2	cons	375	S	F	1	-0.578918	2.2616	2.84052	0	0	0	ACE2	0
ace2	ba212	7EKF	1	af2	cons	376	T	A	1	-1.54694	-1.5691	-0.0221614	0	0	0	ACE2	0
ace2	ba212	7EKF	1	af2	cons	405	D	N	1	-3.62684	0.870029	4.49687	0	0.000691057	0.000691057	ACE2	0
ace2	ba212	7EKF	1	af2	cons	408	R	S	1	0.227455	-0.478494	-0.70595	0	0	0	ACE2	0
ace2	ba212	7EKF	1	af2	cons	417	K	N	1	-3.58809	0.302638	3.89073	-6.68633	0.00265369	6.68898	ACE2	1
ace2	ba212	7EKF	1	af2	cons	440	N	K	1	-0.059036	-0.397606	-0.33857	0	0	0	ACE2	0
ace2	ba212	7EKF	1	af2	cons	446	G	G	0	-1.55147	0.993709	2.54517	-0.181638	0	0.181638	ACE2	0
ace2	ba212	7EKF	1	af2	cons	452	L	Q	1	-3.21994	-2.61966	0.600278	0	0	0	ACE2	0
ace2	ba212	7EKF	1	af2	cons	477	S	N	1	-0.313725	6.33266	6.64638	0.278546	0.934262	0.655716	ACE2	0
ace2	ba212	7EKF	1	af2	cons	478	T	K	1	0.699288	5.44629	4.747	-3.6456e-06	4.7618	4.7618	ACE2	1
ace2	ba212	7EKF	1	af2	cons	484	E	A	1	-0.764782	-0.252356	0.512427	-0.000359958	0	0.000359958	ACE2	0
ace2	ba212	7EKF	1	af2	cons	486	F	F	0	-0.12555	2.55675	2.6823	-7.5736	-8.24047	-0.666864	ACE2	0
ace2	ba212	7EKF	1	af2	cons	493	Q	R	1	-4.20157	-1.41315	2.78842	-2.80792	0	2.80792	ACE2	1
ace2	ba212	7EKF	1	af2	cons	496	G	G	0	-0.768701	-2.42819	-1.65949	-0.583247	-0.0119704	0.571276	ACE2	0
ace2	ba212	7EKF	1	af2	cons	498	Q	R	1	-0.0916572	2.12261	2.21427	-0.558757	0.642028	1.20078	ACE2	0
ace2	ba212	7EKF	1	af2	cons	501	N	Y	1	-3.19464	0.203083	3.39772	-2.00113	-3.04305	-1.04192	ACE2	0
ace2	ba212	7EKF	1	af2	cons	505	Y	H	1	-2.76939	-0.261399	2.508	-3.80396	0.43327	4.23723	ACE2	1
ace2	ba212	7EKF	1	af2	free	339	G	D	1	-0.472869	-2.07138	-1.59852	0	0	0	ACE2	0
ace2	ba212	7EKF	1	af2	free	371	S	F	1	-2.2125	-2.05246	0.160041	0	0	0	ACE2	0
ace2	ba212	7EKF	1	af2	free	373	S	P	1	-2.68906	-3.24945	-0.56039	0	-0.290166	-0.290166	ACE2	0
ace2	ba212	7EKF	1	af2	free	375	S	F	1	-0.616304	0.695677	1.31198	0	0.00153891	0.00153891	ACE2	0
ace2	ba212	7EKF	1	af2	free	376	T	A	1	-1.87861	-2.66377	-0.785163	0	0	0	ACE2	0
ace2	ba212	7EKF	1	af2	free	405	D	N	1	-3.4141	0.0389476	3.45304	0	-2.46141	-2.46141	ACE2	-1
ace2	ba212	7EKF	1	af2	free	408	R	S	1	0.208027	-0.571764	-0.779791	0	-0.00019894	-0.00019894	ACE2	0
ace2	ba212	7EKF	1	af2	free	417	K	N	1	-3.7872	-0.357751	3.42944	-7.0325	-0.00142222	7.03108	ACE2	1
ace2	ba212	7EKF	1	af2	free	440	N	K	1	-0.123493	-1.5259	-1.4024	0	-4.13339	-4.13339	ACE2	-1
ace2	ba212	7EKF	1	af2	free	446	G	G	0	-2.72255	0.894452	3.617	-0.456365	0	0.456365	ACE2	0
ace2	ba212	7EKF	1	af2	free	452	L	Q	1	-3.7454	-2.5304	1.215	0	0	0	ACE2	0
ace2	ba212	7EKF	1	af2	free	477	S	N	1	-0.159421	-1.61484	-1.45542	0.126585	0.020914	-0.105671	ACE2	0
ace2	ba212	7EKF	1	af2	free	478	T	K	1	0.922604	-3.01143	-3.93404	0	-1.89706	-1.89706	ACE2	-1
ace2	ba212	7EKF	1	af2	free	484	E	A	1	-0.497402	-1.033	-0.535595	-0.0487245	0	0.0487245	ACE2	0
ace2	ba212	7EKF	1	af2	free	486	F	F	0	-0.433633	2.00191	2.43554	-7.40387	-2.41849	4.98538	ACE2	1
ace2	ba212	7EKF	1	af2	free	493	Q	R	1	-3.67965	-0.88686	2.79279	-2.63444	0	2.63444	ACE2	1
ace2	ba212	7EKF	1	af2	free	496	G	G	0	-2.42873	-1.28492	1.14382	-2.81286	0	2.81286	ACE2	1
ace2	ba212	7EKF	1	af2	free	498	Q	R	1	-1.80143	-1.47143	0.33	-0.744228	-3.62523	-2.881	ACE2	-1
ace2	ba212	7EKF	1	af2	free	501	N	Y	1	-3.01869	-1.43578	1.58291	-2.01235	-2.6831	-0.670748	ACE2	0
ace2	ba212	7EKF	1	af2	free	505	Y	H	1	-2.00933	-2.63125	-0.621917	-3.24528	-0.732265	2.51301	ACE2	1
ace2	ba212	7EKG	1	rpk	cons	339	G	D	1	0.081374	-1.95829	-2.03966	0	0	0	ACE2	0
ace2	ba212	7EKG	1	rpk	cons	371	S	F	1	-1.62841	6.3996	8.02801	0	0	0	ACE2	0
ace2	ba212	7EKG	1	rpk	cons	373	S	P	1	-1.47734	5.48426	6.9616	0	0	0	ACE2	0
ace2	ba212	7EKG	1	rpk	cons	375	S	F	1	-0.2172	2.44842	2.66562	0	0	0	ACE2	0
ace2	ba212	7EKG	1	rpk	cons	376	T	A	1	-2.5737	-1.40216	1.17154	0	0	0	ACE2	0
ace2	ba212	7EKG	1	rpk	cons	405	D	N	1	-3.24928	-1.53543	1.71385	0	0	0	ACE2	0
ace2	ba212	7EKG	1	rpk	cons	408	R	S	1	1.08468	-0.567251	-1.65193	0	0	0	ACE2	0
ace2	ba212	7EKG	1	rpk	cons	417	K	N	1	-2.18089	-0.93799	1.2429	-4.51777	0.100754	4.61852	ACE2	1
ace2	ba212	7EKG	1	rpk	cons	440	N	K	1	-0.068329	-0.0916634	-0.0233344	0	-6.62315e-07	-6.62315e-07	ACE2	0
ace2	ba212	7EKG	1	rpk	cons	446	G	G	0	-2.5195	-0.79712	1.72238	-0.105181	-0.0857304	0.0194509	ACE2	0
ace2	ba212	7EKG	1	rpk	cons	452	L	Q	1	-4.47297	-4.28287	0.190093	0	0	0	ACE2	0
ace2	ba212	7EKG	1	rpk	cons	477	S	N	1	-0.0699362	0.616872	0.686808	0.147982	0.410244	0.262262	ACE2	0
ace2	ba212	7EKG	1	rpk	cons	478	T	K	1	0.800065	0.463909	-0.336156	-4.28712e-08	-2.7183e-09	4.01529e-08	ACE2	0
ace2	ba212	7EKG	1	rpk	cons	484	E	A	1	-3.62244	-0.921397	2.70105	-0.527538	-0.000364159	0.527174	ACE2	0
ace2	ba212	7EKG	1	rpk	cons	486	F	F	0	-0.361139	-0.464285	-0.103145	-7.33307	-7.39461	-0.0615445	ACE2	0
ace2	ba212	7EKG	1	rpk	cons	493	Q	R	1	-2.97272	-0.708464	2.26426	-4.85095	-0.345142	4.50581	ACE2	1
ace2	ba212	7EKG	1	rpk	cons	496	G	G	0	-0.746672	-1.2354	-0.488733	-0.948325	-0.16013	0.788195	ACE2	0
ace2	ba212	7EKG	1	rpk	cons	498	Q	R	1	-2.76392	-1.30444	1.45948	-1.143	-1.63353	-0.490529	ACE2	0
ace2	ba212	7EKG	1	rpk	cons	501	N	Y	1	-2.22046	-2.98011	-0.759645	-2.57518	-4.43365	-1.85847	ACE2	-1
ace2	ba212	7EKG	1	rpk	cons	505	Y	H	1	-1.96234	-2.48351	-0.52117	-3.84989	-2.41958	1.43031	ACE2	1
ace2	ba212	7EKG	1	rpk	free	339	G	D	1	-0.333597	-2.41438	-2.08078	0	0	0	ACE2	0
ace2	ba212	7EKG	1	rpk	free	371	S	F	1	-2.12683	2.13408	4.26091	0	0	0	ACE2	0
ace2	ba212	7EKG	1	rpk	free	373	S	P	1	-1.51147	-0.925676	0.585793	0	0	0	ACE2	0
ace2	ba212	7EKG	1	rpk	free	375	S	F	1	-0.353074	2.69394	3.04702	0	0	0	ACE2	0
ace2	ba212	7EKG	1	rpk	free	376	T	A	1	-2.32985	-1.73283	0.597018	0	0	0	ACE2	0
ace2	ba212	7EKG	1	rpk	free	405	D	N	1	-3.31534	-1.57831	1.73703	-0.0466446	-3.1738e-07	0.0466443	ACE2	0
ace2	ba212	7EKG	1	rpk	free	408	R	S	1	1.12423	-0.480702	-1.60493	0	0	0	ACE2	0
ace2	ba212	7EKG	1	rpk	free	417	K	N	1	-1.90681	-0.233274	1.67353	-2.50287	-0.0777735	2.4251	ACE2	1
ace2	ba212	7EKG	1	rpk	free	440	N	K	1	-0.165122	-0.102083	0.0630387	0.0115495	0.00665561	-0.00489389	ACE2	0
ace2	ba212	7EKG	1	rpk	free	446	G	G	0	-2.70102	-1.11934	1.58168	-0.372945	0.00420527	0.37715	ACE2	0
ace2	ba212	7EKG	1	rpk	free	452	L	Q	1	-3.58205	-5.58819	-2.00614	0	0	0	ACE2	0
ace2	ba212	7EKG	1	rpk	free	477	S	N	1	-0.458664	-0.283993	0.174671	0.143778	-2.47323	-2.61701	ACE2	-1
ace2	ba212	7EKG	1	rpk	free	478	T	K	1	0.814637	0.635984	-0.178653	0	0.000559358	0.000559358	ACE2	0
ace2	ba212	7EKG	1	rpk	free	484	E	A	1	-4.03927	-1.37927	2.66	-0.682964	-0.000349708	0.682614	ACE2	0
ace2	ba212	7EKG	1	rpk	free	486	F	F	0	-0.100166	0.272126	0.372291	-7.04916	-6.95811	0.0910502	ACE2	0
ace2	ba212	7EKG	1	rpk	free	493	Q	R	1	-2.74838	-0.235881	2.5125	-5.09604	-0.444248	4.65179	ACE2	1
ace2	ba212	7EKG	1	rpk	free	496	G	G	0	-0.861342	-1.7014	-0.840059	-0.647504	-0.21236	0.435145	ACE2	0
ace2	ba212	7EKG	1	rpk	free	498	Q	R	1	-1.98829	-1.48529	0.503007	-0.586074	-1.37139	-0.785312	ACE2	0
ace2	ba212	7EKG	1	rpk	free	501	N	Y	1	-2.70661	-2.71002	-0.00341301	-2.40684	-4.29332	-1.88648	ACE2	-1
ace2	ba212	7EKG	1	rpk	free	505	Y	H	1	-2.15071	-1.76364	0.387065	-4.17121	-2.46645	1.70476	ACE2	1
ace2	ba212	7EKG	1	af2	cons	339	G	D	1	-0.0154147	-2.4247	-2.40928	0	0	0	ACE2	0
ace2	ba212	7EKG	1	af2	cons	371	S	F	1	-1.77725	0.810495	2.58774	0	0	0	ACE2	0
ace2	ba212	7EKG	1	af2	cons	373	S	P	1	-2.76553	0.553575	3.31911	0	0	0	ACE2	0
ace2	ba212	7EKG	1	af2	cons	375	S	F	1	-0.742649	-0.240216	0.502433	0	0	0	ACE2	0
ace2	ba212	7EKG	1	af2	cons	376	T	A	1	-1.94874	-2.58694	-0.638203	0	0	0	ACE2	0
ace2	ba212	7EKG	1	af2	cons	405	D	N	1	-3.5089	0.883409	4.39231	0	0.000664793	0.000664793	ACE2	0
ace2	ba212	7EKG	1	af2	cons	408	R	S	1	0.228881	-0.391895	-0.620777	0	0	0	ACE2	0
ace2	ba212	7EKG	1	af2	cons	417	K	N	1	-3.39049	-0.181032	3.20946	-6.62612	-0.000324458	6.6258	ACE2	1
ace2	ba212	7EKG	1	af2	cons	440	N	K	1	-0.045675	-0.340689	-0.295014	0	0	0	ACE2	0
ace2	ba212	7EKG	1	af2	cons	446	G	G	0	-2.43282	0.95704	3.38986	-0.253397	0	0.253397	ACE2	0
ace2	ba212	7EKG	1	af2	cons	452	L	Q	1	-3.08632	-2.79456	0.29176	0	0	0	ACE2	0
ace2	ba212	7EKG	1	af2	cons	477	S	N	1	-0.433852	2.80745	3.2413	0.0642173	3.03036	2.96614	ACE2	1
ace2	ba212	7EKG	1	af2	cons	478	T	K	1	0.709359	7.53768	6.82832	0	7.83424	7.83424	ACE2	1
ace2	ba212	7EKG	1	af2	cons	484	E	A	1	-0.758269	-0.100394	0.657875	-0.000746796	0	0.000746796	ACE2	0
ace2	ba212	7EKG	1	af2	cons	486	F	F	0	0.0529093	5.0381	4.98519	-7.43902	-7.80044	-0.361419	ACE2	0
ace2	ba212	7EKG	1	af2	cons	493	Q	R	1	-4.46422	-1.42762	3.0366	-2.79606	0	2.79606	ACE2	1
ace2	ba212	7EKG	1	af2	cons	496	G	G	0	-0.820648	-2.39187	-1.57122	-0.544561	0.191081	0.735642	ACE2	0
ace2	ba212	7EKG	1	af2	cons	498	Q	R	1	-0.69252	0.910716	1.60324	-0.760631	-3.91705	-3.15642	ACE2	-1
ace2	ba212	7EKG	1	af2	cons	501	N	Y	1	-3.26242	-0.526117	2.7363	-2.11088	-1.49957	0.611307	ACE2	0
ace2	ba212	7EKG	1	af2	cons	505	Y	H	1	-2.60071	0.0686359	2.66935	-3.61687	0.782127	4.399	ACE2	1
ace2	ba212	7EKG	1	af2	free	339	G	D	1	-0.54888	-2.30477	-1.75589	0	0	0	ACE2	0
ace2	ba212	7EKG	1	af2	free	371	S	F	1	-2.23424	-2.38442	-0.150183	0	0	0	ACE2	0
ace2	ba212	7EKG	1	af2	free	373	S	P	1	-2.60538	-3.35106	-0.745674	0	0	0	ACE2	0
ace2	ba212	7EKG	1	af2	free	375	S	F	1	-0.71064	0.185823	0.896464	0	0	0	ACE2	0
ace2	ba212	7EKG	1	af2	free	376	T	A	1	-1.69233	-2.24082	-0.54849	0	0	0	ACE2	0
ace2	ba212	7EKG	1	af2	free	405	D	N	1	-3.36808	0.275068	3.64314	-0.0976944	0	0.0976944	ACE2	0
ace2	ba212	7EKG	1	af2	free	408	R	S	1	0.22922	-0.664806	-0.894027	-3.88738e-06	0	3.88738e-06	ACE2	0
ace2	ba212	7EKG	1	af2	free	417	K	N	1	-3.84343	-1.31225	2.53118	-7.19387	0	7.19387	ACE2	1
ace2	ba212	7EKG	1	af2	free	440	N	K	1	-0.14379	-0.436002	-0.292212	0	0	0	ACE2	0
ace2	ba212	7EKG	1	af2	free	446	G	G	0	-3.03502	-0.0550439	2.97998	-0.879912	0	0.879912	ACE2	0
ace2	ba212	7EKG	1	af2	free	452	L	Q	1	-3.5159	-3.47133	0.0445705	0	0	0	ACE2	0
ace2	ba212	7EKG	1	af2	free	477	S	N	1	-0.531298	-1.46481	-0.93351	-0.00173335	0	0.00173335	ACE2	0
ace2	ba212	7EKG	1	af2	free	478	T	K	1	0.922418	-3.0956	-4.01802	0	-2.58067	-2.58067	ACE2	-1
ace2	ba212	7EKG	1	af2	free	484	E	A	1	-0.597076	-1.12	-0.52292	-0.0791745	0	0.0791745	ACE2	0
ace2	ba212	7EKG	1	af2	free	486	F	F	0	0.755259	1.46454	0.709277	-6.14572	-5.75425	0.391472	ACE2	0
ace2	ba212	7EKG	1	af2	free	493	Q	R	1	-4.22511	-1.37155	2.85356	-3.6219	0	3.6219	ACE2	1
ace2	ba212	7EKG	1	af2	free	496	G	G	0	-1.46986	-1.94417	-0.474309	-0.616016	0	0.616016	ACE2	0
ace2	ba212	7EKG	1	af2	free	498	Q	R	1	-1.39291	-0.832462	0.560446	-0.396297	-3.72505	-3.32876	ACE2	-1
ace2	ba212	7EKG	1	af2	free	501	N	Y	1	-3.05428	-1.3793	1.67498	-2.24752	-2.78091	-0.53339	ACE2	0
ace2	ba212	7EKG	1	af2	free	505	Y	H	1	-2.61592	-2.40246	0.213463	-4.65044	-0.000161298	4.65027	ACE2	1
ace2	ba212	7NXC	1	rpk	cons	339	G	D	1	0.870447	-1.01821	-1.88865	0	0	0	ACE2	0
ace2	ba212	7NXC	1	rpk	cons	371	S	F	1	-1.71232	4.39206	6.10438	0	0	0	ACE2	0
ace2	ba212	7NXC	1	rpk	cons	373	S	P	1	-1.9147	6.19156	8.10626	0	0	0	ACE2	0
ace2	ba212	7NXC	1	rpk	cons	375	S	F	1	-0.336288	1.14249	1.47878	0	0	0	ACE2	0
ace2	ba212	7NXC	1	rpk	cons	376	T	A	1	-2.47208	-1.3675	1.10458	0	0	0	ACE2	0
ace2	ba212	7NXC	1	rpk	cons	405	D	N	1	-3.3196	-1.55693	1.76267	0	0	0	ACE2	0
ace2	ba212	7NXC	1	rpk	cons	408	R	S	1	0.497468	-0.672662	-1.17013	0	0	0	ACE2	0
ace2	ba212	7NXC	1	rpk	cons	417	K	N	1	-0.0925443	-0.587966	-0.495421	-0.225553	0.0890946	0.314647	ACE2	0
ace2	ba212	7NXC	1	rpk	cons	440	N	K	1	-0.0560601	-0.100247	-0.0441865	0	0	0	ACE2	0
ace2	ba212	7NXC	1	rpk	cons	446	G	G	0	-2.35172	-0.921567	1.43015	-0.100063	-0.0779764	0.0220867	ACE2	0
ace2	ba212	7NXC	1	rpk	cons	452	L	Q	1	-4.56582	-4.1752	0.390621	0	0	0	ACE2	0
ace2	ba212	7NXC	1	rpk	cons	477	S	N	1	-0.127232	0.549809	0.67704	0.0568139	0.248354	0.191541	ACE2	0
ace2	ba212	7NXC	1	rpk	cons	478	T	K	1	0.758365	0.39854	-0.359825	0	0	0	ACE2	0
ace2	ba212	7NXC	1	rpk	cons	484	E	A	1	-2.32344	-0.980814	1.34263	-0.0611018	-0.000193821	0.060908	ACE2	0
ace2	ba212	7NXC	1	rpk	cons	486	F	F	0	-0.430553	-0.50528	-0.0747267	-7.51088	-7.53295	-0.022065	ACE2	0
ace2	ba212	7NXC	1	rpk	cons	493	Q	R	1	-2.60797	-0.264748	2.34323	-0.578527	-0.236122	0.342405	ACE2	0
ace2	ba212	7NXC	1	rpk	cons	496	G	G	0	-0.820675	-1.80611	-0.985431	-0.176078	0.103502	0.27958	ACE2	0
ace2	ba212	7NXC	1	rpk	cons	498	Q	R	1	-0.910022	-1.34908	-0.43906	-1.27602	-1.35674	-0.0807153	ACE2	0
ace2	ba212	7NXC	1	rpk	cons	501	N	Y	1	-2.99659	-3.13556	-0.13897	-1.88035	-4.75227	-2.87192	ACE2	-1
ace2	ba212	7NXC	1	rpk	cons	505	Y	H	1	-2.17039	-2.3949	-0.224514	-3.87213	-2.42065	1.45148	ACE2	1
ace2	ba212	7NXC	1	rpk	free	339	G	D	1	0.0557417	-2.17078	-2.22652	0	0	0	ACE2	0
ace2	ba212	7NXC	1	rpk	free	371	S	F	1	-1.97767	2.29604	4.27371	0	0	0	ACE2	0
ace2	ba212	7NXC	1	rpk	free	373	S	P	1	-1.89776	-2.79084	-0.893076	0	0	0	ACE2	0
ace2	ba212	7NXC	1	rpk	free	375	S	F	1	-0.952345	-1.22306	-0.270711	0	0	0	ACE2	0
ace2	ba212	7NXC	1	rpk	free	376	T	A	1	-1.68511	-2.77855	-1.09344	0	0	0	ACE2	0
ace2	ba212	7NXC	1	rpk	free	405	D	N	1	-3.46131	-2.33556	1.12576	0	0	0	ACE2	0
ace2	ba212	7NXC	1	rpk	free	408	R	S	1	0.584439	-1.34638	-1.93082	0	0	0	ACE2	0
ace2	ba212	7NXC	1	rpk	free	417	K	N	1	0.120789	-0.060076	-0.180865	-0.178202	-0.00118548	0.177017	ACE2	0
ace2	ba212	7NXC	1	rpk	free	440	N	K	1	-0.205681	-0.122535	0.083146	-8.62457e-07	0.0013844	0.00138526	ACE2	0
ace2	ba212	7NXC	1	rpk	free	446	G	G	0	-3.00616	-1.09837	1.90779	-0.397262	0.0142665	0.411529	ACE2	0
ace2	ba212	7NXC	1	rpk	free	452	L	Q	1	-3.49481	-3.95217	-0.457355	0	0	0	ACE2	0
ace2	ba212	7NXC	1	rpk	free	477	S	N	1	-0.629547	-0.160231	0.469316	0.00874707	-1.8909	-1.89964	ACE2	-1
ace2	ba212	7NXC	1	rpk	free	478	T	K	1	0.808647	0.483323	-0.325324	0	-6.71252e-05	-6.71252e-05	ACE2	0
ace2	ba212	7NXC	1	rpk	free	484	E	A	1	-3.74577	-1.34776	2.39801	-0.258258	-7.89984e-05	0.258179	ACE2	0
ace2	ba212	7NXC	1	rpk	free	486	F	F	0	0.0275041	0.253615	0.226111	-7.29845	-6.98707	0.311374	ACE2	0
ace2	ba212	7NXC	1	rpk	free	493	Q	R	1	-2.6142	-0.452401	2.16179	-1.29809	-0.427336	0.870753	ACE2	0
ace2	ba212	7NXC	1	rpk	free	496	G	G	0	-0.545333	-2.48164	-1.93631	-0.27187	-0.216619	0.0552507	ACE2	0
ace2	ba212	7NXC	1	rpk	free	498	Q	R	1	-2.50885	-1.95864	0.550212	-0.870218	-1.35316	-0.482944	ACE2	0
ace2	ba212	7NXC	1	rpk	free	501	N	Y	1	-2.96293	-2.78441	0.17852	-2.46642	-4.51624	-2.04982	ACE2	-1
ace2	ba212	7NXC	1	rpk	free	505	Y	H	1	-1.89596	-2.66971	-0.773742	-3.54427	-2.45743	1.08685	ACE2	0
ace2	ba212	7NXC	1	af2	cons	339	G	D	1	-0.12308	-2.4326	-2.30952	0	0	0	ACE2	0
ace2	ba212	7NXC	1	af2	cons	371	S	F	1	-1.82992	0.795351	2.62527	0	0	0	ACE2	0
ace2	ba212	7NXC	1	af2	cons	373	S	P	1	-2.84378	0.488181	3.33196	0	0	0	ACE2	0
ace2	ba212	7NXC	1	af2	cons	375	S	F	1	-0.578343	-0.242573	0.33577	0	0	0	ACE2	0
ace2	ba212	7NXC	1	af2	cons	376	T	A	1	-1.55539	-2.58562	-1.03023	0	0	0	ACE2	0
ace2	ba212	7NXC	1	af2	cons	405	D	N	1	-3.47399	0.872531	4.34652	0	-2.69073e-05	-2.69073e-05	ACE2	0
ace2	ba212	7NXC	1	af2	cons	408	R	S	1	0.249974	-0.386431	-0.636405	0	0	0	ACE2	0
ace2	ba212	7NXC	1	af2	cons	417	K	N	1	-2.63856	-0.254014	2.38455	-4.78014	-0.00014827	4.77999	ACE2	1
ace2	ba212	7NXC	1	af2	cons	440	N	K	1	-0.0443255	-0.342139	-0.297813	0	0	0	ACE2	0
ace2	ba212	7NXC	1	af2	cons	446	G	G	0	-2.29821	0.956215	3.25442	-1.73208	0	1.73208	ACE2	1
ace2	ba212	7NXC	1	af2	cons	452	L	Q	1	-3.0348	-2.88741	0.147398	0	0	0	ACE2	0
ace2	ba212	7NXC	1	af2	cons	477	S	N	1	-0.521999	2.33918	2.86118	0.0702253	1.51125	1.44103	ACE2	1
ace2	ba212	7NXC	1	af2	cons	478	T	K	1	0.71832	8.10658	7.38826	0	7.93214	7.93214	ACE2	1
ace2	ba212	7NXC	1	af2	cons	484	E	A	1	-0.756729	0.283391	1.04012	-0.00298523	-9.46232e-07	0.00298429	ACE2	0
ace2	ba212	7NXC	1	af2	cons	486	F	F	0	0.20493	5.3236	5.11867	-7.36141	-9.68035	-2.31894	ACE2	-1
ace2	ba212	7NXC	1	af2	cons	493	Q	R	1	-4.63877	-1.77377	2.86501	-2.59359	0	2.59359	ACE2	1
ace2	ba212	7NXC	1	af2	cons	496	G	G	0	-0.845195	-1.20912	-0.363924	-0.235059	0	0.235059	ACE2	0
ace2	ba212	7NXC	1	af2	cons	498	Q	R	1	-0.540334	1.44606	1.9864	-1.04979	-2.9379	-1.88811	ACE2	-1
ace2	ba212	7NXC	1	af2	cons	501	N	Y	1	-3.04806	1.08207	4.13013	-1.65806	-2.93912	-1.28106	ACE2	0
ace2	ba212	7NXC	1	af2	cons	505	Y	H	1	-2.60218	-0.0132749	2.58891	-4.04408	0.403043	4.44712	ACE2	1
ace2	ba212	7NXC	1	af2	free	339	G	D	1	-0.507599	-2.10384	-1.59624	0	0	0	ACE2	0
ace2	ba212	7NXC	1	af2	free	371	S	F	1	-2.2196	-2.18543	0.0341686	0	0	0	ACE2	0
ace2	ba212	7NXC	1	af2	free	373	S	P	1	-2.74611	-2.92754	-0.181435	0	0	0	ACE2	0
ace2	ba212	7NXC	1	af2	free	375	S	F	1	-0.704061	0.518971	1.22303	0	0	0	ACE2	0
ace2	ba212	7NXC	1	af2	free	376	T	A	1	-1.96032	-2.329	-0.368679	0	0	0	ACE2	0
ace2	ba212	7NXC	1	af2	free	405	D	N	1	-3.46539	0.446199	3.91159	0	0	0	ACE2	0
ace2	ba212	7NXC	1	af2	free	408	R	S	1	0.113055	-0.708849	-0.821904	0	0	0	ACE2	0
ace2	ba212	7NXC	1	af2	free	417	K	N	1	-3.64054	-0.451383	3.18915	-7.15329	0.00188664	7.15518	ACE2	1
ace2	ba212	7NXC	1	af2	free	440	N	K	1	-0.0824945	-0.696023	-0.613529	0	0	0	ACE2	0
ace2	ba212	7NXC	1	af2	free	446	G	G	0	-3.67704	-0.456688	3.22035	-2.05144	0	2.05144	ACE2	1
ace2	ba212	7NXC	1	af2	free	452	L	Q	1	-3.53234	-3.48861	0.0437247	0	0	0	ACE2	0
ace2	ba212	7NXC	1	af2	free	477	S	N	1	-0.537886	-0.523834	0.0140519	0.0478018	0	-0.0478018	ACE2	0
ace2	ba212	7NXC	1	af2	free	478	T	K	1	0.893759	-1.55271	-2.44647	0	0	0	ACE2	0
ace2	ba212	7NXC	1	af2	free	484	E	A	1	-0.58038	-0.619715	-0.039335	-0.0331926	0	0.0331926	ACE2	0
ace2	ba212	7NXC	1	af2	free	486	F	F	0	-0.332392	-0.466531	-0.134139	-7.79607	-5.85034	1.94573	ACE2	1
ace2	ba212	7NXC	1	af2	free	493	Q	R	1	-3.15064	-1.3236	1.82704	-0.978965	0	0.978965	ACE2	0
ace2	ba212	7NXC	1	af2	free	496	G	G	0	-1.4125	-1.15654	0.255954	-0.867367	0	0.867367	ACE2	0
ace2	ba212	7NXC	1	af2	free	498	Q	R	1	-1.66941	-1.59137	0.078043	-0.605848	-3.73252	-3.12667	ACE2	-1
ace2	ba212	7NXC	1	af2	free	501	N	Y	1	-2.99157	-1.33173	1.65984	-2.27336	-3.54414	-1.27078	ACE2	0
ace2	ba212	7NXC	1	af2	free	505	Y	H	1	-1.85626	-1.68955	0.16671	-3.16493	-0.0309648	3.13396	ACE2	1
ace2	ba212	7V89	1	rpk	cons	339	G	D	1	0.688584	-3.26489	-3.95347	0	0	0	ACE2	0
ace2	ba212	7V89	1	rpk	cons	371	S	F	1	-3.07856	0.55763	3.63619	0	0	0	ACE2	0
ace2	ba212	7V89	1	rpk	cons	373	S	P	1	0.345727	-0.621382	-0.967108	0	0	0	ACE2	0
ace2	ba212	7V89	1	rpk	cons	375	S	F	1	-0.621078	-0.565436	0.0556425	0	0	0	ACE2	0
ace2	ba212	7V89	1	rpk	cons	376	T	A	1	-2.39625	-0.701701	1.69455	0	0	0	ACE2	0
ace2	ba212	7V89	1	rpk	cons	405	D	N	1	-4.00565	-2.20794	1.79771	0	0	0	ACE2	0
ace2	ba212	7V89	1	rpk	cons	408	R	S	1	0.988764	-0.991618	-1.98038	0	0	0	ACE2	0
ace2	ba212	7V89	1	rpk	cons	417	K	N	1	0.876676	0.91792	0.0412444	0	0	0	ACE2	0
ace2	ba212	7V89	1	rpk	cons	440	N	K	1	-2.60458	1.85266	4.45724	0	0	0	ACE2	0
ace2	ba212	7V89	1	rpk	cons	446	N	N	0	-4.14893	-4.14139	0.00754049	0	0	0	ACE2	0
ace2	ba212	7V89	1	rpk	cons	452	L	Q	1	-3.6501	-2.74262	0.907487	0	0	0	ACE2	0
ace2	ba212	7V89	1	rpk	cons	477	S	N	1	-1.0911	-0.316979	0.774124	0	0	0	ACE2	0
ace2	ba212	7V89	1	rpk	cons	478	C	C	0	0.545777	0.237407	-0.30837	0	0	0	ACE2	0
ace2	ba212	7V89	1	rpk	cons	484	E	A	1	-0.0386067	0.9705	1.00911	-0.768817	-1.47177	-0.702951	ACE2	0
ace2	ba212	7V89	1	rpk	cons	486	C	C	0	0.130556	0.291578	0.161022	-0.000645233	-0.00085486	-0.000209626	ACE2	0
ace2	ba212	7V89	1	rpk	cons	493	Q	R	1	0.69387	-0.536334	-1.2302	-0.52119	-0.058092	0.463098	ACE2	0
ace2	ba212	7V89	1	rpk	cons	496	Q	Q	0	0.207084	0.45965	0.252566	-2.1494	-2.13477	0.0146306	ACE2	0
ace2	ba212	7V89	1	rpk	cons	498	Q	R	1	0.137615	0.791126	0.653511	-4.04692	-4.12689	-0.079968	ACE2	0
ace2	ba212	7V89	1	rpk	cons	501	N	Y	1	0.0405404	2.07105	2.03051	0.00668881	-0.659974	-0.666663	ACE2	0
ace2	ba212	7V89	1	rpk	cons	505	Y	H	1	-0.286673	-2.5019	-2.21522	0	0	0	ACE2	0
ace2	ba212	7V89	1	rpk	free	339	G	D	1	0.313694	-3.33479	-3.64848	0	0	0	ACE2	0
ace2	ba212	7V89	1	rpk	free	371	S	F	1	-3.22568	-0.483824	2.74186	0	0	0	ACE2	0
ace2	ba212	7V89	1	rpk	free	373	S	P	1	-1.45092	-2.37765	-0.926724	0	0	0	ACE2	0
ace2	ba212	7V89	1	rpk	free	375	S	F	1	-0.459146	-1.64218	-1.18303	0	0	0	ACE2	0
ace2	ba212	7V89	1	rpk	free	376	T	A	1	-1.88884	-1.34596	0.542877	0	0	0	ACE2	0
ace2	ba212	7V89	1	rpk	free	405	D	N	1	-2.37838	-2.74408	-0.3657	0	0	0	ACE2	0
ace2	ba212	7V89	1	rpk	free	408	R	S	1	-0.993846	-2.63345	-1.6396	0	0	0	ACE2	0
ace2	ba212	7V89	1	rpk	free	417	K	N	1	0.958537	1.00482	0.0462826	0	0	0	ACE2	0
ace2	ba212	7V89	1	rpk	free	440	N	K	1	-3.21322	-2.64853	0.564691	0	0	0	ACE2	0
ace2	ba212	7V89	1	rpk	free	446	N	N	0	-4.60851	-4.25013	0.35838	0	0	0	ACE2	0
ace2	ba212	7V89	1	rpk	free	452	L	Q	1	-5.02541	-2.78682	2.23859	0	0	0	ACE2	0
ace2	ba212	7V89	1	rpk	free	477	S	N	1	-1.53793	-0.226852	1.31108	0	0	0	ACE2	0
ace2	ba212	7V89	1	rpk	free	478	C	C	0	0.911909	0.318951	-0.592958	0	0	0	ACE2	0
ace2	ba212	7V89	1	rpk	free	484	E	A	1	-1.04492	0.60347	1.64839	-1.82141	-2.01133	-0.189917	ACE2	0
ace2	ba212	7V89	1	rpk	free	486	C	C	0	0.141415	0.0786301	-0.0627849	-0.0201989	-0.00113111	0.0190678	ACE2	0
ace2	ba212	7V89	1	rpk	free	493	Q	R	1	-1.93588	-0.937357	0.99852	-0.0966695	0.0472222	0.143892	ACE2	0
ace2	ba212	7V89	1	rpk	free	496	Q	Q	0	-1.0124	-1.05349	-0.0410839	-1.9533	-2.26888	-0.315587	ACE2	0
ace2	ba212	7V89	1	rpk	free	498	Q	R	1	0.297564	0.533736	0.236173	-3.80071	-4.44385	-0.643134	ACE2	0
ace2	ba212	7V89	1	rpk	free	501	N	Y	1	-0.992096	0.302676	1.29477	-1.56858	0.0133118	1.58189	ACE2	1
ace2	ba212	7V89	1	rpk	free	505	Y	H	1	-3.20001	-2.9008	0.299202	0	0	0	ACE2	0
ace2	ba212	7V89	1	af2	cons	339	G	D	1	-0.0993221	-2.45124	-2.35192	0	0	0	ACE2	0
ace2	ba212	7V89	1	af2	cons	371	S	F	1	-1.85521	0.931108	2.78632	0	0	0	ACE2	0
ace2	ba212	7V89	1	af2	cons	373	S	P	1	-2.68921	0.0787078	2.76791	0	0	0	ACE2	0
ace2	ba212	7V89	1	af2	cons	375	S	F	1	-0.754052	2.20328	2.95733	0	0	0	ACE2	0
ace2	ba212	7V89	1	af2	cons	376	T	A	1	-1.56276	-1.58378	-0.0210184	0	0	0	ACE2	0
ace2	ba212	7V89	1	af2	cons	405	D	N	1	-3.49721	0.893691	4.3909	0	-4.80389e-05	-4.80389e-05	ACE2	0
ace2	ba212	7V89	1	af2	cons	408	R	S	1	0.267915	-0.484264	-0.752179	0	0	0	ACE2	0
ace2	ba212	7V89	1	af2	cons	417	K	N	1	-3.37247	-0.266426	3.10605	-5.01799	0	5.01799	ACE2	1
ace2	ba212	7V89	1	af2	cons	440	N	K	1	-0.0494391	-0.414361	-0.364922	0	0	0	ACE2	0
ace2	ba212	7V89	1	af2	cons	446	G	G	0	-1.77565	0.9516	2.72725	-0.269829	0	0.269829	ACE2	0
ace2	ba212	7V89	1	af2	cons	452	L	Q	1	-3.06017	-3.23904	-0.178868	0	0	0	ACE2	0
ace2	ba212	7V89	1	af2	cons	477	S	N	1	-0.468403	0.258629	0.727032	0.0514868	1.80164	1.75015	ACE2	1
ace2	ba212	7V89	1	af2	cons	478	T	K	1	0.73758	3.46912	2.73154	0	3.97653	3.97653	ACE2	1
ace2	ba212	7V89	1	af2	cons	484	E	A	1	-0.747155	0.168156	0.915312	0	0	0	ACE2	0
ace2	ba212	7V89	1	af2	cons	486	F	F	0	0.386318	5.39314	5.00682	-6.20367	-5.35383	0.849838	ACE2	0
ace2	ba212	7V89	1	af2	cons	493	Q	R	1	-2.62749	-1.59392	1.03357	-0.975947	0	0.975947	ACE2	0
ace2	ba212	7V89	1	af2	cons	496	G	G	0	-0.934955	-2.41204	-1.47709	-0.406862	-0.0897913	0.31707	ACE2	0
ace2	ba212	7V89	1	af2	cons	498	Q	R	1	-1.09209	-0.0518355	1.04025	-2.2911	-3.05337	-0.762268	ACE2	0
ace2	ba212	7V89	1	af2	cons	501	N	Y	1	-2.63708	0.983166	3.62025	-1.52768	1.762	3.28967	ACE2	1
ace2	ba212	7V89	1	af2	cons	505	Y	H	1	-2.23195	-0.385298	1.84665	-2.69615	0.184569	2.88071	ACE2	1
ace2	ba212	7V89	1	af2	free	339	G	D	1	-0.532732	-2.17047	-1.63774	0	0	0	ACE2	0
ace2	ba212	7V89	1	af2	free	371	S	F	1	-1.9897	-2.27467	-0.284968	0	0	0	ACE2	0
ace2	ba212	7V89	1	af2	free	373	S	P	1	-3.01146	-3.04116	-0.0297077	0	0	0	ACE2	0
ace2	ba212	7V89	1	af2	free	375	S	F	1	-0.56781	0.164414	0.732224	0	0	0	ACE2	0
ace2	ba212	7V89	1	af2	free	376	T	A	1	-2.03278	-2.4973	-0.464518	0	0	0	ACE2	0
ace2	ba212	7V89	1	af2	free	405	D	N	1	-3.57851	0.416234	3.99474	0	-2.59669e-05	-2.59669e-05	ACE2	0
ace2	ba212	7V89	1	af2	free	408	R	S	1	0.253418	-0.666826	-0.920244	-2.26361e-07	0	2.26361e-07	ACE2	0
ace2	ba212	7V89	1	af2	free	417	K	N	1	-1.88502	-1.33841	0.546614	-2.56504	0.00903648	2.57408	ACE2	1
ace2	ba212	7V89	1	af2	free	440	N	K	1	-0.117042	-0.787444	-0.670403	0	0	0	ACE2	0
ace2	ba212	7V89	1	af2	free	446	G	G	0	-3.44728	-0.137145	3.31014	-1.45637	0	1.45637	ACE2	1
ace2	ba212	7V89	1	af2	free	452	L	Q	1	-3.05428	-2.79315	0.261125	0	0	0	ACE2	0
ace2	ba212	7V89	1	af2	free	477	S	N	1	-0.490906	-0.981818	-0.490912	0.0439893	0.169547	0.125557	ACE2	0
ace2	ba212	7V89	1	af2	free	478	T	K	1	0.758487	-1.14473	-1.90321	0	0.251887	0.251887	ACE2	0
ace2	ba212	7V89	1	af2	free	484	E	A	1	-0.300422	-1.61314	-1.31272	-0.017613	0	0.017613	ACE2	0
ace2	ba212	7V89	1	af2	free	486	F	F	0	-0.974011	0.320192	1.2942	-8.21921	-7.64758	0.571628	ACE2	0
ace2	ba212	7V89	1	af2	free	493	Q	R	1	-2.66055	-1.34746	1.3131	-0.892743	0	0.892743	ACE2	0
ace2	ba212	7V89	1	af2	free	496	G	G	0	-1.60709	-1.72417	-0.117084	-0.143373	0.0136641	0.157037	ACE2	0
ace2	ba212	7V89	1	af2	free	498	Q	R	1	-1.05586	-1.04229	0.0135716	-0.721106	-4.21373	-3.49263	ACE2	-1
ace2	ba212	7V89	1	af2	free	501	N	Y	1	-2.82958	0.0281424	2.85772	-1.42456	0.505386	1.92995	ACE2	1
ace2	ba212	7V89	1	af2	free	505	Y	H	1	-3.11652	-2.4323	0.684221	-4.30982	-0.0575657	4.25225	ACE2	1
ace2	ba212	7V89	2	rpk	cons	339	G	D	1	1.44078	-0.595618	-2.0364	0	0	0	ACE2	0
ace2	ba212	7V89	2	rpk	cons	371	S	F	1	-2.33356	1.16949	3.50305	0	0	0	ACE2	0
ace2	ba212	7V89	2	rpk	cons	373	S	P	1	-0.242052	-1.79471	-1.55266	0	0	0	ACE2	0
ace2	ba212	7V89	2	rpk	cons	375	S	F	1	-1.1156	-0.0406336	1.07497	0	0	0	ACE2	0
ace2	ba212	7V89	2	rpk	cons	376	T	A	1	-2.99503	-0.459462	2.53557	0	0	0	ACE2	0
ace2	ba212	7V89	2	rpk	cons	405	D	N	1	-3.39718	-2.54896	0.848221	0	0	0	ACE2	0
ace2	ba212	7V89	2	rpk	cons	408	R	S	1	1.29166	-1.7647	-3.05636	0	0	0	ACE2	0
ace2	ba212	7V89	2	rpk	cons	417	K	N	1	3.96448	2.26033	-1.70415	0	0	0	ACE2	0
ace2	ba212	7V89	2	rpk	cons	440	N	K	1	-2.44759	0.339328	2.78692	0	0	0	ACE2	0
ace2	ba212	7V89	2	rpk	cons	446	N	N	0	-2.00912	-1.67873	0.330393	0	0	0	ACE2	0
ace2	ba212	7V89	2	rpk	cons	452	L	Q	1	-2.5685	-3.28065	-0.712148	0	0	0	ACE2	0
ace2	ba212	7V89	2	rpk	cons	477	S	N	1	-1.79283	0.296486	2.08932	0	0	0	ACE2	0
ace2	ba212	7V89	2	rpk	cons	478	C	C	0	1.34547	1.36687	0.0213932	0	0	0	ACE2	0
ace2	ba212	7V89	2	rpk	cons	484	E	A	1	0.349241	1.91699	1.56774	-3.556	-0.205827	3.35018	ACE2	1
ace2	ba212	7V89	2	rpk	cons	486	C	C	0	0.175555	0.266392	0.0908374	-0.0177191	-0.0122399	0.00547918	ACE2	0
ace2	ba212	7V89	2	rpk	cons	493	Q	R	1	1.03626	-0.284744	-1.321	-0.13044	-0.103145	0.027295	ACE2	0
ace2	ba212	7V89	2	rpk	cons	496	Q	Q	0	-1.11655	-0.95501	0.161535	-2.22112	-2.23278	-0.0116591	ACE2	0
ace2	ba212	7V89	2	rpk	cons	498	Q	R	1	2.45301	3.08814	0.635134	-0.978606	-3.93682	-2.95822	ACE2	-1
ace2	ba212	7V89	2	rpk	cons	501	N	Y	1	-0.227453	2.46019	2.68765	0.117721	-0.553824	-0.671545	ACE2	0
ace2	ba212	7V89	2	rpk	cons	505	Y	H	1	0.822755	-1.53306	-2.35581	0	0	0	ACE2	0
ace2	ba212	7V89	2	rpk	free	339	G	D	1	-2.22124	-3.14434	-0.923103	0	0	0	ACE2	0
ace2	ba212	7V89	2	rpk	free	371	S	F	1	-2.82786	-0.29585	2.53201	0	0	0	ACE2	0
ace2	ba212	7V89	2	rpk	free	373	S	P	1	-1.79374	-2.58838	-0.794648	0	0	0	ACE2	0
ace2	ba212	7V89	2	rpk	free	375	S	F	1	-0.717356	-0.142821	0.574535	0	0	0	ACE2	0
ace2	ba212	7V89	2	rpk	free	376	T	A	1	-2.99551	-0.337162	2.65835	0	0	0	ACE2	0
ace2	ba212	7V89	2	rpk	free	405	D	N	1	-3.8267	-2.96323	0.863477	0	0	0	ACE2	0
ace2	ba212	7V89	2	rpk	free	408	R	S	1	-2.11147	-1.91402	0.197449	0	0	0	ACE2	0
ace2	ba212	7V89	2	rpk	free	417	K	N	1	-0.386231	1.8318	2.21803	0	0	0	ACE2	0
ace2	ba212	7V89	2	rpk	free	440	N	K	1	-3.76953	-2.85586	0.913668	0	0	0	ACE2	0
ace2	ba212	7V89	2	rpk	free	446	N	N	0	-2.36893	-2.62339	-0.25446	0	0	0	ACE2	0
ace2	ba212	7V89	2	rpk	free	452	L	Q	1	-3.99302	-3.54536	0.447666	0	0	0	ACE2	0
ace2	ba212	7V89	2	rpk	free	477	S	N	1	-1.43019	0.446414	1.8766	0	0	0	ACE2	0
ace2	ba212	7V89	2	rpk	free	478	C	C	0	1.38101	1.84884	0.46783	0	0	0	ACE2	0
ace2	ba212	7V89	2	rpk	free	484	E	A	1	-1.23017	0.489365	1.71953	-1.99471	-2.21535	-0.220646	ACE2	0
ace2	ba212	7V89	2	rpk	free	486	C	C	0	0.211077	-0.0665466	-0.277623	-0.0182441	-0.00316745	0.0150766	ACE2	0
ace2	ba212	7V89	2	rpk	free	493	Q	R	1	-2.16563	-1.72642	0.439203	-1.8285	-0.459145	1.36935	ACE2	0
ace2	ba212	7V89	2	rpk	free	496	Q	Q	0	-1.14585	-2.00046	-0.854609	-2.18833	-2.65382	-0.465483	ACE2	0
ace2	ba212	7V89	2	rpk	free	498	Q	R	1	1.37377	1.29805	-0.0757152	-1.9169	-5.56551	-3.64861	ACE2	-1
ace2	ba212	7V89	2	rpk	free	501	N	Y	1	-1.0899	1.088	2.1779	-2.02722	-3.16518	-1.13796	ACE2	0
ace2	ba212	7V89	2	rpk	free	505	Y	H	1	-4.5788	-2.6993	1.8795	0	0	0	ACE2	0
ace2	ba212	7V89	2	af2	cons	339	G	D	1	0.011039	-2.43102	-2.44206	0	0	0	ACE2	0
ace2	ba212	7V89	2	af2	cons	371	S	F	1	-1.82851	0.800438	2.62895	0	0	0	ACE2	0
ace2	ba212	7V89	2	af2	cons	373	S	P	1	-2.85103	0.534864	3.38589	0	0	0	ACE2	0
ace2	ba212	7V89	2	af2	cons	375	S	F	1	-0.562299	-0.292148	0.270151	0	0	0	ACE2	0
ace2	ba212	7V89	2	af2	cons	376	T	A	1	-1.55072	-2.59959	-1.04887	0	0	0	ACE2	0
ace2	ba212	7V89	2	af2	cons	405	D	N	1	-3.50823	0.866507	4.37474	0	0	0	ACE2	0
ace2	ba212	7V89	2	af2	cons	408	R	S	1	0.265325	-0.393263	-0.658589	0	0	0	ACE2	0
ace2	ba212	7V89	2	af2	cons	417	K	N	1	-3.33042	-0.334034	2.99638	-5.03388	0	5.03388	ACE2	1
ace2	ba212	7V89	2	af2	cons	440	N	K	1	-0.0421126	-0.362401	-0.320289	0	0	0	ACE2	0
ace2	ba212	7V89	2	af2	cons	446	G	G	0	-1.54173	0.964943	2.50668	-0.0620365	0	0.0620365	ACE2	0
ace2	ba212	7V89	2	af2	cons	452	L	Q	1	-3.02584	-3.40107	-0.375234	0	0	0	ACE2	0
ace2	ba212	7V89	2	af2	cons	477	S	N	1	-0.37037	0.912628	1.283	0.269695	1.67084	1.40115	ACE2	1
ace2	ba212	7V89	2	af2	cons	478	T	K	1	0.759233	3.75814	2.99891	0	5.1091	5.1091	ACE2	1
ace2	ba212	7V89	2	af2	cons	484	E	A	1	-0.743893	0.161095	0.904987	0	0	0	ACE2	0
ace2	ba212	7V89	2	af2	cons	486	F	F	0	1.2009	2.85066	1.64976	-4.68602	-5.04124	-0.355215	ACE2	0
ace2	ba212	7V89	2	af2	cons	493	Q	R	1	-2.61444	-1.65356	0.96088	-1.15194	0	1.15194	ACE2	0
ace2	ba212	7V89	2	af2	cons	496	G	G	0	-1.01215	-2.56407	-1.55192	-0.368943	-0.101557	0.267386	ACE2	0
ace2	ba212	7V89	2	af2	cons	498	Q	R	1	-0.354174	0.892877	1.24705	-0.587586	-3.13949	-2.5519	ACE2	-1
ace2	ba212	7V89	2	af2	cons	501	N	Y	1	-2.59744	0.8229	3.42034	-1.3323	1.61701	2.94931	ACE2	1
ace2	ba212	7V89	2	af2	cons	505	Y	H	1	-2.13765	-1.04142	1.09623	-2.58943	0.0344395	2.62387	ACE2	1
ace2	ba212	7V89	2	af2	free	339	G	D	1	-0.262187	-2.29166	-2.02948	0	0	0	ACE2	0
ace2	ba212	7V89	2	af2	free	371	S	F	1	-1.29352	-2.11156	-0.818041	0	0	0	ACE2	0
ace2	ba212	7V89	2	af2	free	373	S	P	1	-3.13344	-3.36799	-0.23455	0	0	0	ACE2	0
ace2	ba212	7V89	2	af2	free	375	S	F	1	-0.720932	-0.0852931	0.635639	0	0	0	ACE2	0
ace2	ba212	7V89	2	af2	free	376	T	A	1	-2.06566	-2.27741	-0.211743	0	0	0	ACE2	0
ace2	ba212	7V89	2	af2	free	405	D	N	1	-3.36101	0.380303	3.74131	-0.139341	0.0149215	0.154263	ACE2	0
ace2	ba212	7V89	2	af2	free	408	R	S	1	0.0548542	-0.630097	-0.684951	0.0200521	0	-0.0200521	ACE2	0
ace2	ba212	7V89	2	af2	free	417	K	N	1	-1.50667	-1.53767	-0.0310053	-2.56282	0.092504	2.65532	ACE2	1
ace2	ba212	7V89	2	af2	free	440	N	K	1	-0.123293	-0.610649	-0.487355	0	0	0	ACE2	0
ace2	ba212	7V89	2	af2	free	446	G	G	0	-3.47586	-0.377474	3.09839	-1.46191	0	1.46191	ACE2	1
ace2	ba212	7V89	2	af2	free	452	L	Q	1	-3.17473	-3.22884	-0.0541087	0	0	0	ACE2	0
ace2	ba212	7V89	2	af2	free	477	S	N	1	-0.563611	-1.18029	-0.616683	0.00678804	-4.39439e-06	-0.00679243	ACE2	0
ace2	ba212	7V89	2	af2	free	478	T	K	1	0.732873	-2.15428	-2.88716	0	0.0171772	0.0171772	ACE2	0
ace2	ba212	7V89	2	af2	free	484	E	A	1	-0.44398	-1.11176	-0.667785	-1.72067e-05	-0.101025	-0.101008	ACE2	0
ace2	ba212	7V89	2	af2	free	486	F	F	0	-0.417994	-0.571465	-0.153471	-7.77664	-7.25713	0.519516	ACE2	0
ace2	ba212	7V89	2	af2	free	493	Q	R	1	-2.79191	-0.933286	1.85863	-0.867938	0	0.867938	ACE2	0
ace2	ba212	7V89	2	af2	free	496	G	G	0	-2.45626	-2.65257	-0.196311	-2.85585	0.0855263	2.94138	ACE2	1
ace2	ba212	7V89	2	af2	free	498	Q	R	1	-1.209	0.0178783	1.22688	-0.198582	-5.79217	-5.59359	ACE2	-1
ace2	ba212	7V89	2	af2	free	501	N	Y	1	-3.13713	-1.23514	1.90199	-2.3713	-2.45736	-0.0860579	ACE2	0
ace2	ba212	7V89	2	af2	free	505	Y	H	1	-2.41637	-1.63071	0.785654	-4.15367	-0.0583881	4.09528	ACE2	1
ace2	ba212	7V89	3	rpk	cons	339	G	D	1	0.516962	-3.15434	-3.67131	0	0	0	ACE2	0
ace2	ba212	7V89	3	rpk	cons	371	S	F	1	-3.00577	1.85126	4.85703	0	0	0	ACE2	0
ace2	ba212	7V89	3	rpk	cons	373	S	P	1	-0.362722	-1.92438	-1.56166	0	0	0	ACE2	0
ace2	ba212	7V89	3	rpk	cons	375	S	F	1	-0.57484	-0.581553	-0.00671305	0	0	0	ACE2	0
ace2	ba212	7V89	3	rpk	cons	376	T	A	1	-2.08871	-0.655347	1.43336	0	0	0	ACE2	0
ace2	ba212	7V89	3	rpk	cons	405	D	N	1	-1.97433	-3.01544	-1.04111	0	0	0	ACE2	0
ace2	ba212	7V89	3	rpk	cons	408	R	S	1	2.55932	-1.55999	-4.11931	0	0	0	ACE2	0
ace2	ba212	7V89	3	rpk	cons	417	K	N	1	3.46775	1.92459	-1.54316	0	0	0	ACE2	0
ace2	ba212	7V89	3	rpk	cons	440	N	K	1	-2.86263	-0.85606	2.00657	0	0	0	ACE2	0
ace2	ba212	7V89	3	rpk	cons	446	N	N	0	-3.50837	-3.26957	0.238795	0	0	0	ACE2	0
ace2	ba212	7V89	3	rpk	cons	452	L	Q	1	-3.74829	-3.82276	-0.0744791	0	0	0	ACE2	0
ace2	ba212	7V89	3	rpk	cons	477	S	N	1	-1.36203	-0.373158	0.988872	0	0	0	ACE2	0
ace2	ba212	7V89	3	rpk	cons	478	C	C	0	1.29276	0.934817	-0.357939	0	0	0	ACE2	0
ace2	ba212	7V89	3	rpk	cons	484	E	A	1	-0.148653	1.49785	1.6465	-0.124717	0.0126361	0.137353	ACE2	0
ace2	ba212	7V89	3	rpk	cons	486	C	C	0	0.635516	0.632271	-0.00324442	-0.00416187	-0.00416321	-1.34132e-06	ACE2	0
ace2	ba212	7V89	3	rpk	cons	493	Q	R	1	1.31261	-0.720162	-2.03277	-0.100674	-0.099421	0.00125272	ACE2	0
ace2	ba212	7V89	3	rpk	cons	496	Q	Q	0	0.732084	0.645792	-0.0862926	-2.37854	-1.17655	1.20199	ACE2	0
ace2	ba212	7V89	3	rpk	cons	498	Q	R	1	1.73968	2.30972	0.570038	-1.3626	-1.30067	0.0619226	ACE2	0
ace2	ba212	7V89	3	rpk	cons	501	N	Y	1	-0.236729	1.9811	2.21783	-0.0337014	-0.761016	-0.727314	ACE2	0
ace2	ba212	7V89	3	rpk	cons	505	Y	H	1	-0.342711	-2.93653	-2.59381	0	0	0	ACE2	0
ace2	ba212	7V89	3	rpk	free	339	G	D	1	0.256527	-4.44233	-4.69886	0	0	0	ACE2	0
ace2	ba212	7V89	3	rpk	free	371	S	F	1	-3.25962	-0.299495	2.96012	0	0	0	ACE2	0
ace2	ba212	7V89	3	rpk	free	373	S	P	1	-1.64293	-2.62366	-0.980733	0	0	0	ACE2	0
ace2	ba212	7V89	3	rpk	free	375	S	F	1	-0.799092	-1.64341	-0.844321	0	0	0	ACE2	0
ace2	ba212	7V89	3	rpk	free	376	T	A	1	-2.10105	-1.41564	0.685414	0	0	0	ACE2	0
ace2	ba212	7V89	3	rpk	free	405	D	N	1	-2.64993	-3.13533	-0.485399	0	0	0	ACE2	0
ace2	ba212	7V89	3	rpk	free	408	R	S	1	-1.8517	-3.14151	-1.28981	0	0	0	ACE2	0
ace2	ba212	7V89	3	rpk	free	417	K	N	1	-1.22768	1.53049	2.75817	0	0	0	ACE2	0
ace2	ba212	7V89	3	rpk	free	440	N	K	1	-3.2652	-2.56086	0.704335	0	0	0	ACE2	0
ace2	ba212	7V89	3	rpk	free	446	N	N	0	-2.48144	-3.733	-1.25156	0	0	0	ACE2	0
ace2	ba212	7V89	3	rpk	free	452	L	Q	1	-4.03957	-3.52947	0.510093	0	0	0	ACE2	0
ace2	ba212	7V89	3	rpk	free	477	S	N	1	-1.6209	-1.38463	0.236277	0	0	0	ACE2	0
ace2	ba212	7V89	3	rpk	free	478	C	C	0	1.17749	1.66391	0.486419	0	0	0	ACE2	0
ace2	ba212	7V89	3	rpk	free	484	E	A	1	-2.17347	0.500362	2.67383	-2.43573	-1.64621	0.789522	ACE2	0
ace2	ba212	7V89	3	rpk	free	486	C	C	0	0.133899	-0.25582	-0.389719	-0.00251262	-0.00156744	0.000945175	ACE2	0
ace2	ba212	7V89	3	rpk	free	493	Q	R	1	-2.64605	-1.24642	1.39962	-0.324733	-0.231519	0.0932139	ACE2	0
ace2	ba212	7V89	3	rpk	free	496	Q	Q	0	-1.30313	-1.21066	0.0924701	-2.0288	-2.13993	-0.111133	ACE2	0
ace2	ba212	7V89	3	rpk	free	498	Q	R	1	1.33008	1.32089	-0.00918768	-1.74437	-1.37364	0.370726	ACE2	0
ace2	ba212	7V89	3	rpk	free	501	N	Y	1	-1.21481	0.97881	2.19362	-1.89804	-0.856662	1.04137	ACE2	0
ace2	ba212	7V89	3	rpk	free	505	Y	H	1	-4.26406	-2.65102	1.61304	0	0	0	ACE2	0
ace2	ba212	7V89	3	af2	cons	339	G	D	1	0.00841636	-2.4233	-2.43172	0	0	0	ACE2	0
ace2	ba212	7V89	3	af2	cons	371	S	F	1	-1.84796	0.802322	2.65028	0	0	0	ACE2	0
ace2	ba212	7V89	3	af2	cons	373	S	P	1	-2.68926	0.555026	3.24429	0	0	0	ACE2	0
ace2	ba212	7V89	3	af2	cons	375	S	F	1	-0.740882	-0.334654	0.406227	0	0	0	ACE2	0
ace2	ba212	7V89	3	af2	cons	376	T	A	1	-1.53033	-2.59229	-1.06196	0	0	0	ACE2	0
ace2	ba212	7V89	3	af2	cons	405	D	N	1	-3.53214	0.867772	4.39991	0	0	0	ACE2	0
ace2	ba212	7V89	3	af2	cons	408	R	S	1	0.213129	-0.370297	-0.583426	0	0	0	ACE2	0
ace2	ba212	7V89	3	af2	cons	417	K	N	1	-3.30902	-0.107223	3.2018	-4.7848	-0.000136023	4.78466	ACE2	1
ace2	ba212	7V89	3	af2	cons	440	N	K	1	-0.0740174	-0.363107	-0.28909	0	0	0	ACE2	0
ace2	ba212	7V89	3	af2	cons	446	G	G	0	-2.08699	0.960804	3.0478	0.0331759	0	-0.0331759	ACE2	0
ace2	ba212	7V89	3	af2	cons	452	L	Q	1	-4.30889	-3.17836	1.13053	0	0	0	ACE2	0
ace2	ba212	7V89	3	af2	cons	477	S	N	1	-0.44391	2.37933	2.82324	0.0348272	1.95721	1.92238	ACE2	1
ace2	ba212	7V89	3	af2	cons	478	T	K	1	0.705999	4.04225	3.33625	0	2.76484	2.76484	ACE2	1
ace2	ba212	7V89	3	af2	cons	484	E	A	1	-0.766119	0.624	1.39012	8.41382e-05	0	-8.41382e-05	ACE2	0
ace2	ba212	7V89	3	af2	cons	486	F	F	0	1.39004	5.53128	4.14124	-4.22933	-4.94079	-0.711461	ACE2	0
ace2	ba212	7V89	3	af2	cons	493	Q	R	1	-2.85279	-1.61657	1.23622	-1.06792	0	1.06792	ACE2	0
ace2	ba212	7V89	3	af2	cons	496	G	G	0	-0.937577	-2.31254	-1.37496	-0.356722	0	0.356722	ACE2	0
ace2	ba212	7V89	3	af2	cons	498	Q	R	1	-0.929235	-0.432743	0.496492	-0.412019	-1.16226	-0.750239	ACE2	0
ace2	ba212	7V89	3	af2	cons	501	N	Y	1	-3.14513	-0.288809	2.85632	-2.00117	-0.556222	1.44495	ACE2	1
ace2	ba212	7V89	3	af2	cons	505	Y	H	1	-2.55925	-0.65399	1.90526	-2.92984	0.0546098	2.98445	ACE2	1
ace2	ba212	7V89	3	af2	free	339	G	D	1	-0.59127	-2.21902	-1.62775	0	0	0	ACE2	0
ace2	ba212	7V89	3	af2	free	371	S	F	1	-2.00357	-1.75173	0.251836	0	0	0	ACE2	0
ace2	ba212	7V89	3	af2	free	373	S	P	1	-3.082	-3.51538	-0.43338	0	0	0	ACE2	0
ace2	ba212	7V89	3	af2	free	375	S	F	1	-0.641818	-0.49633	0.145488	0	0	0	ACE2	0
ace2	ba212	7V89	3	af2	free	376	T	A	1	-2.03391	-1.90549	0.128418	0	0	0	ACE2	0
ace2	ba212	7V89	3	af2	free	405	D	N	1	-3.3724	-0.254295	3.11811	0	0.00446022	0.00446022	ACE2	0
ace2	ba212	7V89	3	af2	free	408	R	S	1	0.197449	-1.68133	-1.87878	-1.1201e-05	0	1.1201e-05	ACE2	0
ace2	ba212	7V89	3	af2	free	417	K	N	1	-1.39614	-0.669374	0.726765	-2.71793	-0.00129313	2.71663	ACE2	1
ace2	ba212	7V89	3	af2	free	440	N	K	1	-0.111787	-0.839591	-0.727805	0	0	0	ACE2	0
ace2	ba212	7V89	3	af2	free	446	G	G	0	-2.63931	-0.303818	2.33549	-0.0771591	0	0.0771591	ACE2	0
ace2	ba212	7V89	3	af2	free	452	L	Q	1	-3.39218	-3.29909	0.0930955	0	0	0	ACE2	0
ace2	ba212	7V89	3	af2	free	477	S	N	1	-0.546789	-0.805529	-0.258739	0.0558813	0.0431656	-0.0127157	ACE2	0
ace2	ba212	7V89	3	af2	free	478	T	K	1	0.874029	-1.99308	-2.86711	0	-1.89114	-1.89114	ACE2	-1
ace2	ba212	7V89	3	af2	free	484	E	A	1	-0.32628	-1.33668	-1.0104	0	0	0	ACE2	0
ace2	ba212	7V89	3	af2	free	486	F	F	0	-0.25911	0.722644	0.981754	-7.0927	-5.12201	1.97069	ACE2	1
ace2	ba212	7V89	3	af2	free	493	Q	R	1	-3.0076	-1.01784	1.98977	-1.54657	0	1.54657	ACE2	1
ace2	ba212	7V89	3	af2	free	496	G	G	0	-1.71866	-2.52383	-0.805172	-0.26865	0.202111	0.470761	ACE2	0
ace2	ba212	7V89	3	af2	free	498	Q	R	1	-1.21168	-1.81528	-0.603596	-0.752087	-3.5064	-2.75432	ACE2	-1
ace2	ba212	7V89	3	af2	free	501	N	Y	1	-3.39755	-0.281032	3.11652	-2.46598	-0.535969	1.93002	ACE2	1
ace2	ba212	7V89	3	af2	free	505	Y	H	1	-2.39786	-2.50271	-0.104852	-3.7728	-0.0310793	3.74172	ACE2	1
ace2	ba5	6M0J	1	rpk	cons	339	G	D	1	0.049214	-1.97519	-2.02441	0	0	0	ACE2	0
ace2	ba5	6M0J	1	rpk	cons	371	S	F	1	-2.14225	3.75794	5.9002	0	0	0	ACE2	0
ace2	ba5	6M0J	1	rpk	cons	373	S	P	1	-1.66827	7.11588	8.78415	0	0	0	ACE2	0
ace2	ba5	6M0J	1	rpk	cons	375	S	F	1	-0.0935975	2.19071	2.28431	0	0	0	ACE2	0
ace2	ba5	6M0J	1	rpk	cons	376	T	A	1	-2.34807	-1.69882	0.649251	0	0	0	ACE2	0
ace2	ba5	6M0J	1	rpk	cons	405	D	N	1	-3.3931	-1.2873	2.1058	0	0	0	ACE2	0
ace2	ba5	6M0J	1	rpk	cons	408	R	S	1	0.650028	-0.441212	-1.09124	0	0	0	ACE2	0
ace2	ba5	6M0J	1	rpk	cons	417	K	N	1	-2.00443	-0.475695	1.52873	-4.90988	-0.115398	4.79448	ACE2	1
ace2	ba5	6M0J	1	rpk	cons	440	N	K	1	0.12119	0.0537827	-0.0674071	0	0	0	ACE2	0
ace2	ba5	6M0J	1	rpk	cons	446	G	G	0	-2.51231	-1.2005	1.31181	-0.127255	-0.040164	0.0870912	ACE2	0
ace2	ba5	6M0J	1	rpk	cons	452	L	R	1	-4.11196	-2.98268	1.12928	0	0	0	ACE2	0
ace2	ba5	6M0J	1	rpk	cons	477	S	N	1	-0.127107	0.391766	0.518874	0.0712392	0.0299057	-0.0413335	ACE2	0
ace2	ba5	6M0J	1	rpk	cons	478	T	K	1	0.726322	0.310105	-0.416218	0	0	0	ACE2	0
ace2	ba5	6M0J	1	rpk	cons	484	E	A	1	-4.0011	-1.09039	2.9107	-0.559295	-3.0688e-05	0.559264	ACE2	0
ace2	ba5	6M0J	1	rpk	cons	486	F	V	1	-0.821383	0.755631	1.57701	-7.74819	-3.38268	4.36551	ACE2	1
ace2	ba5	6M0J	1	rpk	cons	493	Q	Q	0	-2.67712	-3.82976	-1.15264	0.184057	-0.416335	-0.600392	ACE2	0
ace2	ba5	6M0J	1	rpk	cons	496	G	G	0	0.724665	1.89986	1.1752	-2.05495	-0.0626276	1.99232	ACE2	1
ace2	ba5	6M0J	1	rpk	cons	498	Q	R	1	-2.03065	-1.92927	0.101373	-1.02375	-2.91924	-1.8955	ACE2	-1
ace2	ba5	6M0J	1	rpk	cons	501	N	Y	1	-3.84371	-1.42678	2.41694	-1.94156	-5.3901	-3.44854	ACE2	-1
ace2	ba5	6M0J	1	rpk	cons	505	Y	H	1	-2.72716	-3.0286	-0.301436	-3.98314	-2.64698	1.33617	ACE2	0
ace2	ba5	6M0J	1	rpk	free	339	G	D	1	-0.101367	-2.09141	-1.99004	0	0	0	ACE2	0
ace2	ba5	6M0J	1	rpk	free	371	S	F	1	-3.06673	2.38715	5.45388	0	0	0	ACE2	0
ace2	ba5	6M0J	1	rpk	free	373	S	P	1	-2.13361	-2.69873	-0.565116	0	0	0	ACE2	0
ace2	ba5	6M0J	1	rpk	free	375	S	F	1	-0.384239	0.509895	0.894134	0	0	0	ACE2	0
ace2	ba5	6M0J	1	rpk	free	376	T	A	1	-2.48482	-2.24681	0.238003	0	0	0	ACE2	0
ace2	ba5	6M0J	1	rpk	free	405	D	N	1	-3.21234	-1.3929	1.81944	0	0	0	ACE2	0
ace2	ba5	6M0J	1	rpk	free	408	R	S	1	0.630292	-0.400037	-1.03033	0	0	0	ACE2	0
ace2	ba5	6M0J	1	rpk	free	417	K	N	1	-1.81363	-0.20619	1.60744	-4.85271	0.0228313	4.87554	ACE2	1
ace2	ba5	6M0J	1	rpk	free	440	N	K	1	-0.143105	-0.0553534	0.0877517	0	0	0	ACE2	0
ace2	ba5	6M0J	1	rpk	free	446	G	G	0	-2.62873	-1.31616	1.31256	-0.0736013	-0.00121443	0.0723869	ACE2	0
ace2	ba5	6M0J	1	rpk	free	452	L	R	1	-3.56004	-2.15845	1.40159	0	0	0	ACE2	0
ace2	ba5	6M0J	1	rpk	free	477	S	N	1	-0.52398	0.149824	0.673804	-0.036233	-0.790088	-0.753855	ACE2	0
ace2	ba5	6M0J	1	rpk	free	478	T	K	1	0.743599	0.410055	-0.333544	-9.96519e-05	0.0137705	0.0138701	ACE2	0
ace2	ba5	6M0J	1	rpk	free	484	E	A	1	-3.57181	-1.46742	2.10439	-0.330172	0	0.330172	ACE2	0
ace2	ba5	6M0J	1	rpk	free	486	F	V	1	-0.354588	0.671818	1.02641	-7.91576	-3.47377	4.44199	ACE2	1
ace2	ba5	6M0J	1	rpk	free	493	Q	Q	0	-4.19463	-4.10537	0.089258	-0.374473	-0.110825	0.263648	ACE2	0
ace2	ba5	6M0J	1	rpk	free	496	G	G	0	0.299397	1.34748	1.04808	-2.28793	-0.178916	2.10901	ACE2	1
ace2	ba5	6M0J	1	rpk	free	498	Q	R	1	-1.7485	-1.39109	0.357406	-0.387527	-2.03724	-1.64971	ACE2	-1
ace2	ba5	6M0J	1	rpk	free	501	N	Y	1	-3.70138	-3.12203	0.579354	-1.24346	-4.23206	-2.9886	ACE2	-1
ace2	ba5	6M0J	1	rpk	free	505	Y	H	1	-3.08322	-1.97639	1.10684	-4.08653	-2.45748	1.62905	ACE2	1
ace2	ba5	6M0J	1	af2	cons	339	G	D	1	0.0119635	-2.46417	-2.47614	0	0	0	ACE2	0
ace2	ba5	6M0J	1	af2	cons	371	S	F	1	-1.84358	-0.892229	0.95135	0	0	0	ACE2	0
ace2	ba5	6M0J	1	af2	cons	373	S	P	1	-2.85141	-1.97051	0.880901	0	0	0	ACE2	0
ace2	ba5	6M0J	1	af2	cons	375	S	F	1	-0.566499	-0.0474436	0.519056	0	0	0	ACE2	0
ace2	ba5	6M0J	1	af2	cons	376	T	A	1	-1.57098	-2.2319	-0.660921	0	0	0	ACE2	0
ace2	ba5	6M0J	1	af2	cons	405	D	N	1	-3.54426	0.911725	4.45598	0	0.000747642	0.000747642	ACE2	0
ace2	ba5	6M0J	1	af2	cons	408	R	S	1	0.259441	-0.406736	-0.666177	0	0	0	ACE2	0
ace2	ba5	6M0J	1	af2	cons	417	K	N	1	-1.73415	-0.203391	1.53076	-4.08701	-0.000877197	4.08614	ACE2	1
ace2	ba5	6M0J	1	af2	cons	440	N	K	1	-0.0479929	-0.593685	-0.545692	0	0	0	ACE2	0
ace2	ba5	6M0J	1	af2	cons	446	G	G	0	-1.65142	0.907109	2.55853	-0.0599679	0	0.0599679	ACE2	0
ace2	ba5	6M0J	1	af2	cons	452	L	R	1	-3.11831	-2.64582	0.472485	0	0	0	ACE2	0
ace2	ba5	6M0J	1	af2	cons	477	S	N	1	-0.483334	3.11859	3.60193	0.0121996	0.0682059	0.0560063	ACE2	0
ace2	ba5	6M0J	1	af2	cons	478	T	K	1	0.717065	6.29422	5.57715	0	5.91599	5.91599	ACE2	1
ace2	ba5	6M0J	1	af2	cons	484	E	A	1	-0.765637	-0.569609	0.196029	-0.000294441	0	0.000294441	ACE2	0
ace2	ba5	6M0J	1	af2	cons	486	F	V	1	0.0339895	2.58804	2.55405	-7.55897	-1.7732	5.78577	ACE2	1
ace2	ba5	6M0J	1	af2	cons	493	Q	Q	0	-3.59749	-2.29506	1.30244	-1.59282	0	1.59282	ACE2	1
ace2	ba5	6M0J	1	af2	cons	496	G	G	0	-1.07638	-2.05734	-0.980961	-0.482295	0.603684	1.08598	ACE2	0
ace2	ba5	6M0J	1	af2	cons	498	Q	R	1	-0.499697	0.66487	1.16457	-1.40795	-4.339	-2.93105	ACE2	-1
ace2	ba5	6M0J	1	af2	cons	501	N	Y	1	-3.03367	-0.0986442	2.93503	-1.85997	-0.563326	1.29664	ACE2	0
ace2	ba5	6M0J	1	af2	cons	505	Y	H	1	-2.66845	-0.16653	2.50192	-3.98268	0.70693	4.68961	ACE2	1
ace2	ba5	6M0J	1	af2	free	339	G	D	1	-0.534797	-2.5154	-1.98061	0	0	0	ACE2	0
ace2	ba5	6M0J	1	af2	free	371	S	F	1	-2.22865	-1.86685	0.361802	0	0	0	ACE2	0
ace2	ba5	6M0J	1	af2	free	373	S	P	1	-2.65682	-2.2333	0.423519	0	0	0	ACE2	0
ace2	ba5	6M0J	1	af2	free	375	S	F	1	-0.610687	-1.06843	-0.457747	0	0	0	ACE2	0
ace2	ba5	6M0J	1	af2	free	376	T	A	1	-1.74773	-3.00392	-1.25618	0	0	0	ACE2	0
ace2	ba5	6M0J	1	af2	free	405	D	N	1	-3.57577	0.629188	4.20496	0	0	0	ACE2	0
ace2	ba5	6M0J	1	af2	free	408	R	S	1	0.243705	-0.536475	-0.78018	0	0	0	ACE2	0
ace2	ba5	6M0J	1	af2	free	417	K	N	1	-2.76863	-0.463146	2.30549	-4.76279	-6.40935e-07	4.76279	ACE2	1
ace2	ba5	6M0J	1	af2	free	440	N	K	1	-0.144492	-0.699	-0.554508	-2.78024e-06	0	2.78024e-06	ACE2	0
ace2	ba5	6M0J	1	af2	free	446	G	G	0	-2.74046	-0.27534	2.46512	-0.325446	0	0.325446	ACE2	0
ace2	ba5	6M0J	1	af2	free	452	L	R	1	-3.28698	-3.27298	0.0140057	0	0	0	ACE2	0
ace2	ba5	6M0J	1	af2	free	477	S	N	1	-0.342282	0.483385	0.825667	0.158277	-0.0906769	-0.248954	ACE2	0
ace2	ba5	6M0J	1	af2	free	478	T	K	1	0.850217	-2.38951	-3.23973	-4.87003e-07	-3.25422	-3.25422	ACE2	-1
ace2	ba5	6M0J	1	af2	free	484	E	A	1	-0.583445	-1.84742	-1.26397	-0.000742501	0	0.000742501	ACE2	0
ace2	ba5	6M0J	1	af2	free	486	F	V	1	-0.170126	2.5454	2.71552	-7.33335	-1.64696	5.6864	ACE2	1
ace2	ba5	6M0J	1	af2	free	493	Q	Q	0	-3.01272	-3.60204	-0.589317	-0.83132	0	0.83132	ACE2	0
ace2	ba5	6M0J	1	af2	free	496	G	G	0	-1.11081	-1.97169	-0.860885	-0.190374	-0.0200624	0.170311	ACE2	0
ace2	ba5	6M0J	1	af2	free	498	Q	R	1	-1.58105	-5.12382	-3.54277	-0.522801	-7.15232	-6.62952	ACE2	-1
ace2	ba5	6M0J	1	af2	free	501	N	Y	1	-3.19773	-1.37876	1.81898	-2.10837	-2.69968	-0.591313	ACE2	0
ace2	ba5	6M0J	1	af2	free	505	Y	H	1	-2.3911	-2.42774	-0.0366427	-3.79943	-0.0402479	3.75919	ACE2	1
ace2	ba5	7BH9	1	rpk	cons	373	S	P	1	4.57002	6.5133	1.94328	0	0	0	ACE2	0
ace2	ba5	7BH9	1	rpk	cons	375	S	F	1	0.218543	2.44017	2.22162	0	0	0	ACE2	0
ace2	ba5	7BH9	1	rpk	cons	376	T	A	1	-2.57298	-1.62705	0.945933	0	0	0	ACE2	0
ace2	ba5	7BH9	1	rpk	cons	405	D	N	1	-2.04258	-1.28162	0.760958	0	0	0	ACE2	0
ace2	ba5	7BH9	1	rpk	cons	408	R	S	1	1.83629	-0.45389	-2.29018	0	0	0	ACE2	0
ace2	ba5	7BH9	1	rpk	cons	417	K	N	1	-1.77718	-0.242203	1.53498	-4.07855	0.0892658	4.16781	ACE2	1
ace2	ba5	7BH9	1	rpk	cons	440	N	K	1	-0.156187	-0.122627	0.0335595	0	0	0	ACE2	0
ace2	ba5	7BH9	1	rpk	cons	446	G	G	0	-3.64988	-2.22108	1.42881	-0.0835161	0.0190872	0.102603	ACE2	0
ace2	ba5	7BH9	1	rpk	cons	452	L	R	1	-4.23773	-3.55356	0.68417	0	0	0	ACE2	0
ace2	ba5	7BH9	1	rpk	cons	477	S	N	1	0.293172	1.33104	1.03787	0.125201	0.597245	0.472043	ACE2	0
ace2	ba5	7BH9	1	rpk	cons	478	T	K	1	0.745583	0.241524	-0.504059	-4.85372e-07	0	4.85372e-07	ACE2	0
ace2	ba5	7BH9	1	rpk	cons	484	E	A	1	-2.2692	-0.976931	1.29227	0	0	0	ACE2	0
ace2	ba5	7BH9	1	rpk	cons	486	F	V	1	0.29878	1.54087	1.24209	-6.15177	-2.45375	3.69802	ACE2	1
ace2	ba5	7BH9	1	rpk	cons	493	Q	Q	0	-2.29035	-2.15295	0.137407	-0.208629	-0.303271	-0.0946413	ACE2	0
ace2	ba5	7BH9	1	rpk	cons	496	G	G	0	1.2464	0.279046	-0.967358	-0.388434	-0.35917	0.0292638	ACE2	0
ace2	ba5	7BH9	1	rpk	cons	498	Q	R	1	-0.809872	-1.87747	-1.0676	-0.446618	-2.78019	-2.33357	ACE2	-1
ace2	ba5	7BH9	1	rpk	cons	501	N	Y	1	-2.33116	-2.79077	-0.459602	-2.13725	-4.27693	-2.13968	ACE2	-1
ace2	ba5	7BH9	1	rpk	cons	505	Y	H	1	-2.56146	-3.22254	-0.661079	-3.51861	-2.13479	1.38383	ACE2	0
ace2	ba5	7BH9	1	rpk	free	373	S	P	1	1.39477	3.72786	2.3331	0	0	0	ACE2	0
ace2	ba5	7BH9	1	rpk	free	375	S	F	1	-0.585822	-1.15919	-0.573364	0	0	0	ACE2	0
ace2	ba5	7BH9	1	rpk	free	376	T	A	1	-2.19608	-2.93346	-0.73738	0	0	0	ACE2	0
ace2	ba5	7BH9	1	rpk	free	405	D	N	1	-3.12449	-1.70963	1.41485	-0.000153916	0	0.000153916	ACE2	0
ace2	ba5	7BH9	1	rpk	free	408	R	S	1	0.674122	-0.582829	-1.25695	-3.12382e-06	0	3.12382e-06	ACE2	0
ace2	ba5	7BH9	1	rpk	free	417	K	N	1	-1.74107	-0.248148	1.49292	-4.36668	-0.0405027	4.32618	ACE2	1
ace2	ba5	7BH9	1	rpk	free	440	N	K	1	-0.254927	-0.114233	0.140695	0	0	0	ACE2	0
ace2	ba5	7BH9	1	rpk	free	446	G	G	0	-4.8149	-2.73553	2.07937	-2.34809	-0.667646	1.68044	ACE2	1
ace2	ba5	7BH9	1	rpk	free	452	L	R	1	-3.30562	-4.4188	-1.11318	0	0	0	ACE2	0
ace2	ba5	7BH9	1	rpk	free	477	S	N	1	-0.329992	0.188949	0.518941	0.0322207	-2.27627	-2.30849	ACE2	-1
ace2	ba5	7BH9	1	rpk	free	478	T	K	1	0.486773	0.183607	-0.303166	-0.0132443	-0.0131469	9.73983e-05	ACE2	0
ace2	ba5	7BH9	1	rpk	free	484	E	A	1	-3.6035	-1.60154	2.00195	-0.633308	0	0.633308	ACE2	0
ace2	ba5	7BH9	1	rpk	free	486	F	V	1	-0.801079	0.64247	1.44355	-8.53842	-4.25226	4.28616	ACE2	1
ace2	ba5	7BH9	1	rpk	free	493	Q	Q	0	-4.35609	-2.6191	1.73699	-4.57106	-1.66645	2.90461	ACE2	1
ace2	ba5	7BH9	1	rpk	free	496	G	G	0	0.801644	-0.629685	-1.43133	0.156424	-2.56704	-2.72347	ACE2	-1
ace2	ba5	7BH9	1	rpk	free	498	Q	R	1	-0.907071	-1.45947	-0.552395	-0.308898	-4.00891	-3.70001	ACE2	-1
ace2	ba5	7BH9	1	rpk	free	501	N	Y	1	-3.5355	-2.12478	1.41072	-2.23605	-3.72591	-1.48986	ACE2	-1
ace2	ba5	7BH9	1	rpk	free	505	Y	H	1	-2.88936	-3.10535	-0.215986	-3.62678	-2.55808	1.06871	ACE2	0
ace2	ba5	7EKC	1	rpk	cons	339	G	D	1	0.101579	-1.94099	-2.04257	0	0	0	ACE2	0
ace2	ba5	7EKC	1	rpk	cons	371	S	F	1	-1.69331	6.13613	7.82944	0	0	0	ACE2	0
ace2	ba5	7EKC	1	rpk	cons	373	S	P	1	-1.50843	5.44818	6.95661	0	0	0	ACE2	0
ace2	ba5	7EKC	1	rpk	cons	375	S	F	1	-0.221591	2.49048	2.71207	0	0	0	ACE2	0
ace2	ba5	7EKC	1	rpk	cons	376	T	A	1	-2.58963	-1.55313	1.0365	0	0	0	ACE2	0
ace2	ba5	7EKC	1	rpk	cons	405	D	N	1	-3.26446	-1.61452	1.64994	0	0	0	ACE2	0
ace2	ba5	7EKC	1	rpk	cons	408	R	S	1	1.07069	-0.623379	-1.69407	0	0	0	ACE2	0
ace2	ba5	7EKC	1	rpk	cons	417	K	N	1	-2.35857	-0.604013	1.75455	-4.76455	0.086724	4.85128	ACE2	1
ace2	ba5	7EKC	1	rpk	cons	440	N	K	1	-0.0988953	-0.118884	-0.0199891	0	0	0	ACE2	0
ace2	ba5	7EKC	1	rpk	cons	446	G	G	0	-2.59755	-0.99375	1.6038	-0.148932	-0.105756	0.0431758	ACE2	0
ace2	ba5	7EKC	1	rpk	cons	452	L	R	1	-4.63476	-3.3755	1.25926	0	0	0	ACE2	0
ace2	ba5	7EKC	1	rpk	cons	477	S	N	1	-0.116098	0.564646	0.680743	0.0985906	0.286455	0.187864	ACE2	0
ace2	ba5	7EKC	1	rpk	cons	478	T	K	1	0.76821	0.400371	-0.36784	-1.11472e-07	0	1.11472e-07	ACE2	0
ace2	ba5	7EKC	1	rpk	cons	484	E	A	1	-3.45738	-1.09045	2.36693	-0.219291	-2.20355e-05	0.219269	ACE2	0
ace2	ba5	7EKC	1	rpk	cons	486	F	V	1	-0.561611	0.579562	1.14117	-7.30349	-3.58695	3.71654	ACE2	1
ace2	ba5	7EKC	1	rpk	cons	493	Q	Q	0	-2.9686	-2.78633	0.182268	-1.55058	-1.61781	-0.0672315	ACE2	0
ace2	ba5	7EKC	1	rpk	cons	496	G	G	0	-0.80157	-1.36287	-0.561297	-0.883411	-0.156047	0.727364	ACE2	0
ace2	ba5	7EKC	1	rpk	cons	498	Q	R	1	-1.43627	-1.56326	-0.126987	-1.1928	-1.61388	-0.421077	ACE2	0
ace2	ba5	7EKC	1	rpk	cons	501	N	Y	1	-2.97537	-3.05021	-0.0748311	-2.04765	-4.4892	-2.44155	ACE2	-1
ace2	ba5	7EKC	1	rpk	cons	505	Y	H	1	-2.03743	-2.1405	-0.103068	-3.80095	-2.43344	1.36751	ACE2	0
ace2	ba5	7EKC	1	rpk	free	339	G	D	1	-0.266691	-2.35052	-2.08383	0	0	0	ACE2	0
ace2	ba5	7EKC	1	rpk	free	371	S	F	1	-1.69756	2.26353	3.96109	0	0	0	ACE2	0
ace2	ba5	7EKC	1	rpk	free	373	S	P	1	-1.49075	-1.29064	0.200111	0	0	0	ACE2	0
ace2	ba5	7EKC	1	rpk	free	375	S	F	1	-0.287804	0.266476	0.55428	0	0	0	ACE2	0
ace2	ba5	7EKC	1	rpk	free	376	T	A	1	-2.34071	-2.49274	-0.152024	0	0	0	ACE2	0
ace2	ba5	7EKC	1	rpk	free	405	D	N	1	-3.23521	-1.69959	1.53562	-0.00296287	0.000974305	0.00393718	ACE2	0
ace2	ba5	7EKC	1	rpk	free	408	R	S	1	1.09688	-0.58443	-1.68131	0	0	0	ACE2	0
ace2	ba5	7EKC	1	rpk	free	417	K	N	1	-1.74167	-0.359564	1.38211	-2.51	-0.13995	2.37005	ACE2	1
ace2	ba5	7EKC	1	rpk	free	440	N	K	1	-0.120152	-0.150745	-0.0305933	0.00729253	0.00453754	-0.00275499	ACE2	0
ace2	ba5	7EKC	1	rpk	free	446	G	G	0	-2.78834	-1.04848	1.73985	-0.0531105	0.0167785	0.069889	ACE2	0
ace2	ba5	7EKC	1	rpk	free	452	L	R	1	-3.90101	-4.39284	-0.491826	0	0	0	ACE2	0
ace2	ba5	7EKC	1	rpk	free	477	S	N	1	-0.386825	-0.302129	0.0846952	0.197548	-2.51156	-2.70911	ACE2	-1
ace2	ba5	7EKC	1	rpk	free	478	T	K	1	0.681122	0.606254	-0.0748689	-1.13248e-08	0.00171214	0.00171216	ACE2	0
ace2	ba5	7EKC	1	rpk	free	484	E	A	1	-3.66131	-2.22247	1.43884	-0.307715	-8.55639e-08	0.307715	ACE2	0
ace2	ba5	7EKC	1	rpk	free	486	F	V	1	-0.809824	0.753859	1.56368	-7.44432	-3.4347	4.00962	ACE2	1
ace2	ba5	7EKC	1	rpk	free	493	Q	Q	0	-2.559	-2.64765	-0.0886499	-0.412486	-1.48732	-1.07484	ACE2	0
ace2	ba5	7EKC	1	rpk	free	496	G	G	0	-1.38248	-1.68799	-0.305508	-3.00751	-0.224229	2.78328	ACE2	1
ace2	ba5	7EKC	1	rpk	free	498	Q	R	1	-2.54205	-2.06345	0.4786	-0.423305	-1.24197	-0.818662	ACE2	0
ace2	ba5	7EKC	1	rpk	free	501	N	Y	1	-1.66801	-3.10372	-1.43571	-2.87258	-4.92455	-2.05197	ACE2	-1
ace2	ba5	7EKC	1	rpk	free	505	Y	H	1	-1.70361	-1.9558	-0.252188	-3.56155	-2.53189	1.02966	ACE2	0
ace2	ba5	7EKC	1	af2	cons	339	G	D	1	-0.12476	-2.46912	-2.34436	0	0	0	ACE2	0
ace2	ba5	7EKC	1	af2	cons	371	S	F	1	-1.84484	-0.937013	0.907827	0	0	0	ACE2	0
ace2	ba5	7EKC	1	af2	cons	373	S	P	1	-2.84746	-1.96803	0.879421	0	0	0	ACE2	0
ace2	ba5	7EKC	1	af2	cons	375	S	F	1	-0.567767	0.291817	0.859584	0	0	0	ACE2	0
ace2	ba5	7EKC	1	af2	cons	376	T	A	1	-1.55749	-2.12637	-0.568879	0	0	0	ACE2	0
ace2	ba5	7EKC	1	af2	cons	405	D	N	1	-3.51426	0.956826	4.47109	0	0.00211376	0.00211376	ACE2	0
ace2	ba5	7EKC	1	af2	cons	408	R	S	1	0.239556	-0.423285	-0.662841	0	0	0	ACE2	0
ace2	ba5	7EKC	1	af2	cons	417	K	N	1	-1.90002	-0.154814	1.74521	-4.65913	-0.00177068	4.65736	ACE2	1
ace2	ba5	7EKC	1	af2	cons	440	N	K	1	-0.0476453	-0.637162	-0.589516	0	0	0	ACE2	0
ace2	ba5	7EKC	1	af2	cons	446	G	G	0	-1.64815	-0.330587	1.31757	-0.144055	0	0.144055	ACE2	0
ace2	ba5	7EKC	1	af2	cons	452	L	R	1	-4.6406	-2.79953	1.84107	0	0	0	ACE2	0
ace2	ba5	7EKC	1	af2	cons	477	S	N	1	-0.346488	1.14386	1.49035	0.23741	-0.651649	-0.88906	ACE2	0
ace2	ba5	7EKC	1	af2	cons	478	T	K	1	0.695339	10.6922	9.99685	-1.95446e-06	6.49464	6.49464	ACE2	1
ace2	ba5	7EKC	1	af2	cons	484	E	A	1	-0.754565	-0.334041	0.420524	-0.00112119	0	0.00112119	ACE2	0
ace2	ba5	7EKC	1	af2	cons	486	F	V	1	-0.230957	1.62435	1.8553	-7.73501	-2.74296	4.99205	ACE2	1
ace2	ba5	7EKC	1	af2	cons	493	Q	Q	0	-2.80899	-2.15942	0.649568	-0.674434	0	0.674434	ACE2	0
ace2	ba5	7EKC	1	af2	cons	496	G	G	0	-1.21185	-0.120351	1.0915	-0.760509	0.696784	1.45729	ACE2	1
ace2	ba5	7EKC	1	af2	cons	498	Q	R	1	-0.79202	0.829161	1.62118	-1.18945	-2.27175	-1.0823	ACE2	0
ace2	ba5	7EKC	1	af2	cons	501	N	Y	1	-2.48874	-1.0432	1.44554	-1.32325	-2.16342	-0.840179	ACE2	0
ace2	ba5	7EKC	1	af2	cons	505	Y	H	1	-3.05029	-0.0398593	3.01044	-3.99394	-0.00117599	3.99276	ACE2	1
ace2	ba5	7EKC	1	af2	free	339	G	D	1	-0.585989	-2.41974	-1.83375	0	0	0	ACE2	0
ace2	ba5	7EKC	1	af2	free	371	S	F	1	-1.75501	-2.0859	-0.330888	0	0	0	ACE2	0
ace2	ba5	7EKC	1	af2	free	373	S	P	1	-3.08291	-3.46773	-0.384821	0	0	0	ACE2	0
ace2	ba5	7EKC	1	af2	free	375	S	F	1	-0.656279	-0.72508	-0.0688012	0	0	0	ACE2	0
ace2	ba5	7EKC	1	af2	free	376	T	A	1	-1.91466	-2.41612	-0.501457	0	0	0	ACE2	0
ace2	ba5	7EKC	1	af2	free	405	D	N	1	-3.34958	0.500822	3.8504	-8.61055e-05	0	8.61055e-05	ACE2	0
ace2	ba5	7EKC	1	af2	free	408	R	S	1	0.211884	-0.598509	-0.810394	0	0	0	ACE2	0
ace2	ba5	7EKC	1	af2	free	417	K	N	1	-2.02623	-1.45256	0.573665	-4.3491	-0.0841635	4.26494	ACE2	1
ace2	ba5	7EKC	1	af2	free	440	N	K	1	-0.145792	-0.659523	-0.51373	0	0	0	ACE2	0
ace2	ba5	7EKC	1	af2	free	446	G	G	0	-3.9343	-0.279191	3.65511	-2.69961	0	2.69961	ACE2	1
ace2	ba5	7EKC	1	af2	free	452	L	R	1	-3.37515	-2.66268	0.712471	0	0	0	ACE2	0
ace2	ba5	7EKC	1	af2	free	477	S	N	1	-0.386496	-0.2738	0.112696	0.150791	-0.0309406	-0.181732	ACE2	0
ace2	ba5	7EKC	1	af2	free	478	T	K	1	0.846829	-0.357758	-1.20459	0	-1.36889	-1.36889	ACE2	0
ace2	ba5	7EKC	1	af2	free	484	E	A	1	-0.0947357	-3.03746	-2.94272	-0.136245	0	0.136245	ACE2	0
ace2	ba5	7EKC	1	af2	free	486	F	V	1	-0.91618	2.60286	3.51904	-7.87959	-3.97178	3.90781	ACE2	1
ace2	ba5	7EKC	1	af2	free	493	Q	Q	0	-3.51171	-0.348015	3.16369	-2.25239	0	2.25239	ACE2	1
ace2	ba5	7EKC	1	af2	free	496	G	G	0	-1.56841	-1.12456	0.443847	-0.556276	0.0230589	0.579335	ACE2	0
ace2	ba5	7EKC	1	af2	free	498	Q	R	1	-1.48351	-4.98793	-3.50442	-0.410392	-6.96882	-6.55843	ACE2	-1
ace2	ba5	7EKC	1	af2	free	501	N	Y	1	-2.76124	-1.2247	1.53654	-1.51136	-2.45831	-0.946946	ACE2	0
ace2	ba5	7EKC	1	af2	free	505	Y	H	1	-2.54869	-2.05958	0.489114	-3.88117	-0.00456529	3.87661	ACE2	1
ace2	ba5	7EKF	1	rpk	cons	339	G	D	1	0.116168	-1.82652	-1.94269	0	0	0	ACE2	0
ace2	ba5	7EKF	1	rpk	cons	371	S	F	1	-2.18203	5.49959	7.68162	0	0	0	ACE2	0
ace2	ba5	7EKF	1	rpk	cons	373	S	P	1	-1.96159	3.54886	5.51045	0	0	0	ACE2	0
ace2	ba5	7EKF	1	rpk	cons	375	S	F	1	-0.343482	2.51883	2.86231	0	0	0	ACE2	0
ace2	ba5	7EKF	1	rpk	cons	376	T	A	1	-2.30067	-1.65116	0.649518	0	0	0	ACE2	0
ace2	ba5	7EKF	1	rpk	cons	405	D	N	1	-3.36055	-1.5819	1.77865	0	-7.08376e-08	-7.08376e-08	ACE2	0
ace2	ba5	7EKF	1	rpk	cons	408	R	S	1	1.1303	-0.577076	-1.70737	0	0	0	ACE2	0
ace2	ba5	7EKF	1	rpk	cons	417	K	N	1	-2.25635	-0.259343	1.99701	-4.71315	-0.00374876	4.7094	ACE2	1
ace2	ba5	7EKF	1	rpk	cons	440	N	K	1	-0.00401501	-0.0571974	-0.0531824	0	0	0	ACE2	0
ace2	ba5	7EKF	1	rpk	cons	446	G	G	0	-2.65941	-1.35948	1.29994	-0.0908854	-0.0247441	0.0661413	ACE2	0
ace2	ba5	7EKF	1	rpk	cons	452	L	R	1	-4.72164	-3.14953	1.57212	0	0	0	ACE2	0
ace2	ba5	7EKF	1	rpk	cons	477	S	N	1	-0.188998	0.432882	0.62188	0.110733	0.231599	0.120867	ACE2	0
ace2	ba5	7EKF	1	rpk	cons	478	T	K	1	0.762833	0.494142	-0.268691	-4.53004e-07	-2.9625e-07	1.56753e-07	ACE2	0
ace2	ba5	7EKF	1	rpk	cons	484	E	A	1	-3.8898	-1.32733	2.56248	-0.301858	2.76682e-05	0.301885	ACE2	0
ace2	ba5	7EKF	1	rpk	cons	486	F	V	1	-0.621333	0.83299	1.45432	-7.67594	-3.34169	4.33425	ACE2	1
ace2	ba5	7EKF	1	rpk	cons	493	Q	Q	0	-3.26101	-3.2778	-0.0167943	-0.315596	-0.412986	-0.0973902	ACE2	0
ace2	ba5	7EKF	1	rpk	cons	496	G	G	0	-0.787265	-1.56304	-0.775779	-0.474617	-0.100059	0.374558	ACE2	0
ace2	ba5	7EKF	1	rpk	cons	498	Q	R	1	-1.90801	0.274029	2.18204	-0.971257	0.140967	1.11222	ACE2	0
ace2	ba5	7EKF	1	rpk	cons	501	N	Y	1	-2.26751	-3.25037	-0.982858	-2.35947	-4.65995	-2.30048	ACE2	-1
ace2	ba5	7EKF	1	rpk	cons	505	Y	H	1	-2.05023	-2.27852	-0.228284	-3.931	-2.71301	1.21799	ACE2	0
ace2	ba5	7EKF	1	rpk	free	339	G	D	1	-0.259773	-2.33215	-2.07238	0	0	0	ACE2	0
ace2	ba5	7EKF	1	rpk	free	371	S	F	1	-2.9537	1.71645	4.67015	0	0	0	ACE2	0
ace2	ba5	7EKF	1	rpk	free	373	S	P	1	-1.88693	-2.81913	-0.932201	0	0	0	ACE2	0
ace2	ba5	7EKF	1	rpk	free	375	S	F	1	-0.496776	2.1454	2.64217	0	0	0	ACE2	0
ace2	ba5	7EKF	1	rpk	free	376	T	A	1	-2.33409	-1.88871	0.445378	0	0	0	ACE2	0
ace2	ba5	7EKF	1	rpk	free	405	D	N	1	-3.35344	-1.60252	1.75092	0	0	0	ACE2	0
ace2	ba5	7EKF	1	rpk	free	408	R	S	1	1.13486	-0.463925	-1.59879	0	0	0	ACE2	0
ace2	ba5	7EKF	1	rpk	free	417	K	N	1	-1.75179	-0.196037	1.55576	-4.61856	-0.0455809	4.57298	ACE2	1
ace2	ba5	7EKF	1	rpk	free	440	N	K	1	0.00153109	-0.0979102	-0.0994413	0	0	0	ACE2	0
ace2	ba5	7EKF	1	rpk	free	446	G	G	0	-2.62322	-1.76367	0.859549	-0.199714	-0.0125207	0.187193	ACE2	0
ace2	ba5	7EKF	1	rpk	free	452	L	R	1	-3.4616	-4.21627	-0.754669	0	0	0	ACE2	0
ace2	ba5	7EKF	1	rpk	free	477	S	N	1	-0.365036	-0.938846	-0.57381	0.186842	-3.29745	-3.48429	ACE2	-1
ace2	ba5	7EKF	1	rpk	free	478	T	K	1	0.886948	0.611764	-0.275185	-2.05537e-07	-4.30789e-06	-4.10235e-06	ACE2	0
ace2	ba5	7EKF	1	rpk	free	484	E	A	1	-3.65225	-1.57056	2.0817	-0.54644	-8.5228e-05	0.546355	ACE2	0
ace2	ba5	7EKF	1	rpk	free	486	F	V	1	-0.478299	0.637995	1.11629	-7.64997	-3.49182	4.15816	ACE2	1
ace2	ba5	7EKF	1	rpk	free	493	Q	Q	0	-2.20047	-2.33955	-0.139088	-0.116665	0.369756	0.486421	ACE2	0
ace2	ba5	7EKF	1	rpk	free	496	G	G	0	-0.698206	-1.51481	-0.8166	-0.346556	-0.139813	0.206743	ACE2	0
ace2	ba5	7EKF	1	rpk	free	498	Q	R	1	-1.68393	-0.556845	1.12708	-1.27988	-0.902966	0.37691	ACE2	0
ace2	ba5	7EKF	1	rpk	free	501	N	Y	1	-2.04927	-3.48787	-1.4386	-2.68878	-4.79217	-2.1034	ACE2	-1
ace2	ba5	7EKF	1	rpk	free	505	Y	H	1	-2.23645	-2.89765	-0.661201	-3.81156	-2.41396	1.3976	ACE2	0
ace2	ba5	7EKF	1	af2	cons	339	G	D	1	-0.13808	-2.4521	-2.31402	0	0	0	ACE2	0
ace2	ba5	7EKF	1	af2	cons	371	S	F	1	-1.75905	-0.95042	0.808628	0	0	0	ACE2	0
ace2	ba5	7EKF	1	af2	cons	373	S	P	1	-2.76693	-1.96453	0.8024	0	0	0	ACE2	0
ace2	ba5	7EKF	1	af2	cons	375	S	F	1	-0.578918	-0.0566945	0.522223	0	0	0	ACE2	0
ace2	ba5	7EKF	1	af2	cons	376	T	A	1	-1.54694	-2.24169	-0.694751	0	0	0	ACE2	0
ace2	ba5	7EKF	1	af2	cons	405	D	N	1	-3.62684	0.914175	4.54102	0	0.000142325	0.000142325	ACE2	0
ace2	ba5	7EKF	1	af2	cons	408	R	S	1	0.227455	-0.401782	-0.629238	0	0	0	ACE2	0
ace2	ba5	7EKF	1	af2	cons	417	K	N	1	-3.58809	-0.0282089	3.55988	-6.68633	-0.000678727	6.68565	ACE2	1
ace2	ba5	7EKF	1	af2	cons	440	N	K	1	-0.059036	-1.00368	-0.944646	0	0	0	ACE2	0
ace2	ba5	7EKF	1	af2	cons	446	G	G	0	-1.55147	0.556124	2.10759	-0.181638	0	0.181638	ACE2	0
ace2	ba5	7EKF	1	af2	cons	452	L	R	1	-3.21994	-2.56659	0.653355	0	0	0	ACE2	0
ace2	ba5	7EKF	1	af2	cons	477	S	N	1	-0.313725	0.467391	0.781117	0.278546	-3.12685	-3.4054	ACE2	-1
ace2	ba5	7EKF	1	af2	cons	478	T	K	1	0.699288	9.62705	8.92776	-3.6456e-06	4.76823	4.76824	ACE2	1
ace2	ba5	7EKF	1	af2	cons	484	E	A	1	-0.764782	-0.0215452	0.743237	-0.000359958	0	0.000359958	ACE2	0
ace2	ba5	7EKF	1	af2	cons	486	F	V	1	-0.12555	1.51503	1.64058	-7.5736	-2.79133	4.78227	ACE2	1
ace2	ba5	7EKF	1	af2	cons	493	Q	Q	0	-4.20157	-2.40397	1.7976	-2.80792	0	2.80792	ACE2	1
ace2	ba5	7EKF	1	af2	cons	496	G	G	0	-0.768701	-0.28392	0.484782	-0.583247	0	0.583247	ACE2	0
ace2	ba5	7EKF	1	af2	cons	498	Q	R	1	-0.0916572	0.175131	0.266788	-0.558757	-4.67747	-4.11871	ACE2	-1
ace2	ba5	7EKF	1	af2	cons	501	N	Y	1	-3.19464	-0.571454	2.62318	-2.00113	-2.59754	-0.596412	ACE2	0
ace2	ba5	7EKF	1	af2	cons	505	Y	H	1	-2.76939	-1.19051	1.57889	-3.80396	0.392924	4.19689	ACE2	1
ace2	ba5	7EKF	1	af2	free	339	G	D	1	-0.472869	-2.47193	-1.99906	0	0	0	ACE2	0
ace2	ba5	7EKF	1	af2	free	371	S	F	1	-2.2125	-2.1263	0.0861952	0	0	0	ACE2	0
ace2	ba5	7EKF	1	af2	free	373	S	P	1	-2.68906	-3.46972	-0.780655	0	0	0	ACE2	0
ace2	ba5	7EKF	1	af2	free	375	S	F	1	-0.616304	-0.393143	0.223161	0	0	0	ACE2	0
ace2	ba5	7EKF	1	af2	free	376	T	A	1	-1.87861	-2.44145	-0.562837	0	0	0	ACE2	0
ace2	ba5	7EKF	1	af2	free	405	D	N	1	-3.4141	0.572072	3.98617	0	-2.01836e-05	-2.01836e-05	ACE2	0
ace2	ba5	7EKF	1	af2	free	408	R	S	1	0.208027	-0.610501	-0.818528	0	0	0	ACE2	0
ace2	ba5	7EKF	1	af2	free	417	K	N	1	-3.7872	-0.606252	3.18094	-7.0325	-0.465969	6.56653	ACE2	1
ace2	ba5	7EKF	1	af2	free	440	N	K	1	-0.123493	-0.204787	-0.0812938	0	0	0	ACE2	0
ace2	ba5	7EKF	1	af2	free	446	G	G	0	-2.72255	-0.27179	2.45076	-0.456365	0	0.456365	ACE2	0
ace2	ba5	7EKF	1	af2	free	452	L	R	1	-3.7454	-2.53721	1.20819	0	0	0	ACE2	0
ace2	ba5	7EKF	1	af2	free	477	S	N	1	-0.159421	-0.485477	-0.326057	0.126585	-0.810923	-0.937508	ACE2	0
ace2	ba5	7EKF	1	af2	free	478	T	K	1	0.922604	-1.18714	-2.10974	0	-1.42372	-1.42372	ACE2	-1
ace2	ba5	7EKF	1	af2	free	484	E	A	1	-0.497402	-1.52402	-1.02662	-0.0487245	0	0.0487245	ACE2	0
ace2	ba5	7EKF	1	af2	free	486	F	V	1	-0.433633	2.89746	3.33109	-7.40387	-0.000420169	7.40345	ACE2	1
ace2	ba5	7EKF	1	af2	free	493	Q	Q	0	-3.67965	-3.56002	0.119635	-2.63444	0	2.63444	ACE2	1
ace2	ba5	7EKF	1	af2	free	496	G	G	0	-2.42873	-1.79536	0.633376	-2.81286	0.00027068	2.81313	ACE2	1
ace2	ba5	7EKF	1	af2	free	498	Q	R	1	-1.80143	-1.53405	0.267378	-0.744228	-4.67724	-3.93301	ACE2	-1
ace2	ba5	7EKF	1	af2	free	501	N	Y	1	-3.01869	-1.07019	1.9485	-2.01235	-1.2046	0.80775	ACE2	0
ace2	ba5	7EKF	1	af2	free	505	Y	H	1	-2.00933	-2.20187	-0.192535	-3.24528	-0.0116676	3.23361	ACE2	1
ace2	ba5	7EKG	1	rpk	cons	339	G	D	1	0.0766503	-1.95722	-2.03387	0	0	0	ACE2	0
ace2	ba5	7EKG	1	rpk	cons	371	S	F	1	-1.64105	6.38943	8.03048	0	0	0	ACE2	0
ace2	ba5	7EKG	1	rpk	cons	373	S	P	1	-1.46648	5.4211	6.88758	0	0	0	ACE2	0
ace2	ba5	7EKG	1	rpk	cons	375	S	F	1	-0.213048	2.45826	2.6713	0	0	0	ACE2	0
ace2	ba5	7EKG	1	rpk	cons	376	T	A	1	-2.58796	-1.37756	1.21041	0	0	0	ACE2	0
ace2	ba5	7EKG	1	rpk	cons	405	D	N	1	-3.24146	-1.52792	1.71354	0	0	0	ACE2	0
ace2	ba5	7EKG	1	rpk	cons	408	R	S	1	1.08767	-0.584366	-1.67203	0	0	0	ACE2	0
ace2	ba5	7EKG	1	rpk	cons	417	K	N	1	-2.18981	-0.311668	1.87814	-4.54141	-0.00315586	4.53825	ACE2	1
ace2	ba5	7EKG	1	rpk	cons	440	N	K	1	-0.0704386	-0.109356	-0.0389172	0	-2.27119e-07	-2.27119e-07	ACE2	0
ace2	ba5	7EKG	1	rpk	cons	446	G	G	0	-2.54366	-0.774636	1.76902	-0.108429	-0.0851141	0.0233145	ACE2	0
ace2	ba5	7EKG	1	rpk	cons	452	L	R	1	-4.43883	-3.49662	0.942207	0	0	0	ACE2	0
ace2	ba5	7EKG	1	rpk	cons	477	S	N	1	-0.0696216	0.615768	0.68539	0.150876	0.403443	0.252567	ACE2	0
ace2	ba5	7EKG	1	rpk	cons	478	T	K	1	0.799383	0.464466	-0.334917	-2.90064e-08	0	2.90064e-08	ACE2	0
ace2	ba5	7EKG	1	rpk	cons	484	E	A	1	-3.61049	-0.977528	2.63296	-0.523253	-0.000236552	0.523016	ACE2	0
ace2	ba5	7EKG	1	rpk	cons	486	F	V	1	-0.360748	0.847101	1.20785	-7.33482	-3.34668	3.98814	ACE2	1
ace2	ba5	7EKG	1	rpk	cons	493	Q	Q	0	-2.97795	-3.1338	-0.155855	-4.83988	-4.91936	-0.0794851	ACE2	0
ace2	ba5	7EKG	1	rpk	cons	496	G	G	0	-0.815583	-1.28845	-0.47287	-0.942282	-0.165955	0.776327	ACE2	0
ace2	ba5	7EKG	1	rpk	cons	498	Q	R	1	-2.74201	-1.26984	1.47218	-1.16637	-1.59194	-0.425573	ACE2	0
ace2	ba5	7EKG	1	rpk	cons	501	N	Y	1	-2.21655	-2.94746	-0.730918	-2.55102	-4.37156	-1.82054	ACE2	-1
ace2	ba5	7EKG	1	rpk	cons	505	Y	H	1	-2.01742	-2.4892	-0.471787	-3.81724	-2.34968	1.46757	ACE2	1
ace2	ba5	7EKG	1	rpk	free	339	G	D	1	-0.347199	-2.37828	-2.03108	0	0	0	ACE2	0
ace2	ba5	7EKG	1	rpk	free	371	S	F	1	-2.08956	2.20062	4.29018	0	0	0	ACE2	0
ace2	ba5	7EKG	1	rpk	free	373	S	P	1	-1.54682	-0.926991	0.619827	0	0	0	ACE2	0
ace2	ba5	7EKG	1	rpk	free	375	S	F	1	-0.339559	2.68002	3.01958	0	0	0	ACE2	0
ace2	ba5	7EKG	1	rpk	free	376	T	A	1	-2.3713	-1.75125	0.620046	0	0	0	ACE2	0
ace2	ba5	7EKG	1	rpk	free	405	D	N	1	-3.28846	-1.65159	1.63687	-0.000383895	-8.34361e-05	0.000300459	ACE2	0
ace2	ba5	7EKG	1	rpk	free	408	R	S	1	1.1011	-0.509889	-1.61099	0	0	0	ACE2	0
ace2	ba5	7EKG	1	rpk	free	417	K	N	1	-1.76021	-0.25921	1.501	-2.5456	-0.0400763	2.50552	ACE2	1
ace2	ba5	7EKG	1	rpk	free	440	N	K	1	-0.199203	-0.139125	0.0600784	-5.25902e-06	0.00444532	0.00445058	ACE2	0
ace2	ba5	7EKG	1	rpk	free	446	G	G	0	-2.7112	-0.969973	1.74123	-0.323196	0.000769228	0.323965	ACE2	0
ace2	ba5	7EKG	1	rpk	free	452	L	R	1	-3.57183	-4.37734	-0.805514	0	0	0	ACE2	0
ace2	ba5	7EKG	1	rpk	free	477	S	N	1	-0.358781	-0.287407	0.0713745	0.183507	-2.49319	-2.6767	ACE2	-1
ace2	ba5	7EKG	1	rpk	free	478	T	K	1	0.702977	0.626381	-0.0765964	0	-1.98934e-05	-1.98934e-05	ACE2	0
ace2	ba5	7EKG	1	rpk	free	484	E	A	1	-3.87686	-1.46761	2.40925	-0.706914	-0.000218702	0.706695	ACE2	0
ace2	ba5	7EKG	1	rpk	free	486	F	V	1	-0.451028	0.977194	1.42822	-7.41863	-3.5209	3.89773	ACE2	1
ace2	ba5	7EKG	1	rpk	free	493	Q	Q	0	-2.88715	-3.27272	-0.385563	-5.20385	-5.43842	-0.234562	ACE2	0
ace2	ba5	7EKG	1	rpk	free	496	G	G	0	-0.304619	-1.48342	-1.1788	-0.466601	-0.244134	0.222467	ACE2	0
ace2	ba5	7EKG	1	rpk	free	498	Q	R	1	-2.02277	-1.617	0.405766	-0.671732	-1.28603	-0.614296	ACE2	0
ace2	ba5	7EKG	1	rpk	free	501	N	Y	1	-2.76902	-2.63989	0.129125	-2.23004	-4.85081	-2.62077	ACE2	-1
ace2	ba5	7EKG	1	rpk	free	505	Y	H	1	-2.05598	-1.50776	0.548217	-3.91381	-2.48934	1.42447	ACE2	1
ace2	ba5	7EKG	1	af2	cons	339	G	D	1	-0.0154147	-2.46622	-2.4508	0	0	0	ACE2	0
ace2	ba5	7EKG	1	af2	cons	371	S	F	1	-1.77725	-1.00622	0.771026	0	0	0	ACE2	0
ace2	ba5	7EKG	1	af2	cons	373	S	P	1	-2.76553	-1.96674	0.798791	0	0	0	ACE2	0
ace2	ba5	7EKG	1	af2	cons	375	S	F	1	-0.742649	0.0398118	0.78246	0	0	0	ACE2	0
ace2	ba5	7EKG	1	af2	cons	376	T	A	1	-1.94874	-2.1948	-0.24606	0	0	0	ACE2	0
ace2	ba5	7EKG	1	af2	cons	405	D	N	1	-3.5089	0.968074	4.47698	0	0.000207006	0.000207006	ACE2	0
ace2	ba5	7EKG	1	af2	cons	408	R	S	1	0.228881	-0.435496	-0.664378	0	0	0	ACE2	0
ace2	ba5	7EKG	1	af2	cons	417	K	N	1	-3.39049	-0.148283	3.2422	-6.62612	-0.000219613	6.6259	ACE2	1
ace2	ba5	7EKG	1	af2	cons	440	N	K	1	-0.045675	-0.591543	-0.545868	0	-2.13629e-06	-2.13629e-06	ACE2	0
ace2	ba5	7EKG	1	af2	cons	446	G	G	0	-2.43282	-0.35963	2.07318	-0.253397	0	0.253397	ACE2	0
ace2	ba5	7EKG	1	af2	cons	452	L	R	1	-3.08632	-2.8496	0.236722	0	0	0	ACE2	0
ace2	ba5	7EKG	1	af2	cons	477	S	N	1	-0.433852	1.51916	1.95301	0.0642173	-0.395799	-0.460016	ACE2	0
ace2	ba5	7EKG	1	af2	cons	478	T	K	1	0.709359	10.5603	9.85091	0	6.60109	6.60109	ACE2	1
ace2	ba5	7EKG	1	af2	cons	484	E	A	1	-0.758269	-0.0532839	0.704985	-0.000746796	0	0.000746796	ACE2	0
ace2	ba5	7EKG	1	af2	cons	486	F	V	1	0.0529093	1.89218	1.83927	-7.43902	-2.34866	5.09036	ACE2	1
ace2	ba5	7EKG	1	af2	cons	493	Q	Q	0	-4.46422	-1.60627	2.85795	-2.79606	0	2.79606	ACE2	1
ace2	ba5	7EKG	1	af2	cons	496	G	G	0	-0.820648	-2.58152	-1.76087	-0.544561	0	0.544561	ACE2	0
ace2	ba5	7EKG	1	af2	cons	498	Q	R	1	-0.69252	3.02553	3.71805	-0.760631	-2.00348	-1.24285	ACE2	0
ace2	ba5	7EKG	1	af2	cons	501	N	Y	1	-3.26242	-0.680111	2.5823	-2.11088	-1.70723	0.403654	ACE2	0
ace2	ba5	7EKG	1	af2	cons	505	Y	H	1	-2.60071	-0.340796	2.25992	-3.61687	0.572467	4.18934	ACE2	1
ace2	ba5	7EKG	1	af2	free	339	G	D	1	-0.54888	-2.6942	-2.14532	0	0	0	ACE2	0
ace2	ba5	7EKG	1	af2	free	371	S	F	1	-2.23424	-0.947758	1.28648	0	0	0	ACE2	0
ace2	ba5	7EKG	1	af2	free	373	S	P	1	-2.60538	-2.92476	-0.319379	0	0	0	ACE2	0
ace2	ba5	7EKG	1	af2	free	375	S	F	1	-0.71064	1.25915	1.96979	0	0	0	ACE2	0
ace2	ba5	7EKG	1	af2	free	376	T	A	1	-1.69233	-1.48953	0.202804	0	0	0	ACE2	0
ace2	ba5	7EKG	1	af2	free	405	D	N	1	-3.36808	1.16975	4.53783	-0.0976944	-2.33448e-05	0.097671	ACE2	0
ace2	ba5	7EKG	1	af2	free	408	R	S	1	0.22922	-0.560206	-0.789426	-3.88738e-06	0	3.88738e-06	ACE2	0
ace2	ba5	7EKG	1	af2	free	417	K	N	1	-3.84343	-1.12542	2.71801	-7.19387	-0.0860317	7.10783	ACE2	1
ace2	ba5	7EKG	1	af2	free	440	N	K	1	-0.14379	-0.661378	-0.517588	0	0	0	ACE2	0
ace2	ba5	7EKG	1	af2	free	446	G	G	0	-3.03502	-0.385965	2.64906	-0.879912	0	0.879912	ACE2	0
ace2	ba5	7EKG	1	af2	free	452	L	R	1	-3.5159	-2.80095	0.714957	0	0	0	ACE2	0
ace2	ba5	7EKG	1	af2	free	477	S	N	1	-0.531298	-0.785845	-0.254547	-0.00173335	-0.164665	-0.162932	ACE2	0
ace2	ba5	7EKG	1	af2	free	478	T	K	1	0.922418	0.249669	-0.672749	0	-0.0200075	-0.0200075	ACE2	0
ace2	ba5	7EKG	1	af2	free	484	E	A	1	-0.597076	-1.17101	-0.573929	-0.0791745	0	0.0791745	ACE2	0
ace2	ba5	7EKG	1	af2	free	486	F	V	1	0.755259	3.37968	2.62442	-6.14572	0	6.14572	ACE2	1
ace2	ba5	7EKG	1	af2	free	493	Q	Q	0	-4.22511	-2.84845	1.37666	-3.6219	0	3.6219	ACE2	1
ace2	ba5	7EKG	1	af2	free	496	G	G	0	-1.46986	-1.1331	0.336759	-0.616016	0	0.616016	ACE2	0
ace2	ba5	7EKG	1	af2	free	498	Q	R	1	-1.39291	-4.62791	-3.235	-0.396297	-6.21738	-5.82108	ACE2	-1
ace2	ba5	7EKG	1	af2	free	501	N	Y	1	-3.05428	-1.27264	1.78164	-2.24752	-2.13446	0.113063	ACE2	0
ace2	ba5	7EKG	1	af2	free	505	Y	H	1	-2.61592	-2.1338	0.482127	-4.65044	-0.0663293	4.58411	ACE2	1
ace2	ba5	7NXC	1	rpk	cons	339	G	D	1	0.866099	-1.01327	-1.87937	0	0	0	ACE2	0
ace2	ba5	7NXC	1	rpk	cons	371	S	F	1	-1.69892	4.37284	6.07176	0	0	0	ACE2	0
ace2	ba5	7NXC	1	rpk	cons	373	S	P	1	-1.91039	6.17979	8.09018	0	0	0	ACE2	0
ace2	ba5	7NXC	1	rpk	cons	375	S	F	1	-0.331205	1.11792	1.44912	0	0	0	ACE2	0
ace2	ba5	7NXC	1	rpk	cons	376	T	A	1	-2.48085	-1.36329	1.11756	0	0	0	ACE2	0
ace2	ba5	7NXC	1	rpk	cons	405	D	N	1	-3.31986	-1.56014	1.75972	0	0	0	ACE2	0
ace2	ba5	7NXC	1	rpk	cons	408	R	S	1	0.50008	-0.68394	-1.18402	0	0	0	ACE2	0
ace2	ba5	7NXC	1	rpk	cons	417	K	N	1	-0.0715588	-0.177193	-0.105634	-0.227899	-0.00302588	0.224873	ACE2	0
ace2	ba5	7NXC	1	rpk	cons	440	N	K	1	-0.0534606	-0.0992252	-0.0457646	0	0	0	ACE2	0
ace2	ba5	7NXC	1	rpk	cons	446	G	G	0	-2.34179	-0.915952	1.42583	-0.0995386	-0.0759527	0.0235859	ACE2	0
ace2	ba5	7NXC	1	rpk	cons	452	L	R	1	-4.55805	-3.30879	1.24926	0	0	0	ACE2	0
ace2	ba5	7NXC	1	rpk	cons	477	S	N	1	-0.123886	0.557653	0.68154	0.0592937	0.261218	0.201924	ACE2	0
ace2	ba5	7NXC	1	rpk	cons	478	T	K	1	0.753493	0.388756	-0.364737	0	0	0	ACE2	0
ace2	ba5	7NXC	1	rpk	cons	484	E	A	1	-3.14366	-1.02862	2.11504	-0.167238	-5.73992e-06	0.167232	ACE2	0
ace2	ba5	7NXC	1	rpk	cons	486	F	V	1	-0.32811	0.797826	1.12594	-7.42261	-3.42083	4.00179	ACE2	1
ace2	ba5	7NXC	1	rpk	cons	493	Q	Q	0	-2.56273	-2.51843	0.0442969	-0.535805	-0.532621	0.00318449	ACE2	0
ace2	ba5	7NXC	1	rpk	cons	496	G	G	0	-0.807247	-1.74264	-0.935396	-0.167188	0.105413	0.272601	ACE2	0
ace2	ba5	7NXC	1	rpk	cons	498	Q	R	1	-0.918915	-1.33174	-0.412821	-1.27099	-1.3431	-0.0721086	ACE2	0
ace2	ba5	7NXC	1	rpk	cons	501	N	Y	1	-2.9816	-3.14644	-0.16484	-1.87802	-4.75721	-2.87919	ACE2	-1
ace2	ba5	7NXC	1	rpk	cons	505	Y	H	1	-2.17038	-2.3891	-0.218721	-3.86956	-2.39344	1.47612	ACE2	1
ace2	ba5	7NXC	1	rpk	free	339	G	D	1	-0.0456433	-2.20076	-2.15511	0	0	0	ACE2	0
ace2	ba5	7NXC	1	rpk	free	371	S	F	1	-1.97539	2.05584	4.03123	0	0	0	ACE2	0
ace2	ba5	7NXC	1	rpk	free	373	S	P	1	-1.89869	-2.5053	-0.606608	0	0	0	ACE2	0
ace2	ba5	7NXC	1	rpk	free	375	S	F	1	-0.971932	-0.901875	0.070057	0	0	0	ACE2	0
ace2	ba5	7NXC	1	rpk	free	376	T	A	1	-1.7575	-2.81985	-1.06234	0	0	0	ACE2	0
ace2	ba5	7NXC	1	rpk	free	405	D	N	1	-3.54783	-1.83888	1.70896	0	0	0	ACE2	0
ace2	ba5	7NXC	1	rpk	free	408	R	S	1	0.534568	-0.675832	-1.2104	0	0	0	ACE2	0
ace2	ba5	7NXC	1	rpk	free	417	K	N	1	0.0886831	-0.142648	-0.231331	-0.314538	-0.00528334	0.309254	ACE2	0
ace2	ba5	7NXC	1	rpk	free	440	N	K	1	-0.205513	-0.133239	0.0722737	-4.3464e-07	0.00132593	0.00132636	ACE2	0
ace2	ba5	7NXC	1	rpk	free	446	G	G	0	-3.92477	-1.19309	2.73168	-1.99562	0.0120586	2.00768	ACE2	1
ace2	ba5	7NXC	1	rpk	free	452	L	R	1	-3.68734	-4.48183	-0.794487	0	0	0	ACE2	0
ace2	ba5	7NXC	1	rpk	free	477	S	N	1	-0.569655	-0.430697	0.138958	0.0560398	-1.95562	-2.01166	ACE2	-1
ace2	ba5	7NXC	1	rpk	free	478	T	K	1	0.819285	0.480843	-0.338443	0	0.00141185	0.00141185	ACE2	0
ace2	ba5	7NXC	1	rpk	free	484	E	A	1	-3.76219	-2.41136	1.35083	-0.273884	-2.23883e-07	0.273884	ACE2	0
ace2	ba5	7NXC	1	rpk	free	486	F	V	1	-0.0317492	0.919642	0.951391	-7.31656	-3.66188	3.65468	ACE2	1
ace2	ba5	7NXC	1	rpk	free	493	Q	Q	0	-2.61517	-2.59219	0.0229803	-1.28475	-1.443	-0.15825	ACE2	0
ace2	ba5	7NXC	1	rpk	free	496	G	G	0	-0.485761	-2.31616	-1.8304	-0.261006	-0.269468	-0.0084621	ACE2	0
ace2	ba5	7NXC	1	rpk	free	498	Q	R	1	-2.43909	-1.66893	0.770162	-0.598725	-1.23194	-0.633212	ACE2	0
ace2	ba5	7NXC	1	rpk	free	501	N	Y	1	-2.88501	-2.74776	0.137251	-2.54313	-4.89015	-2.34703	ACE2	-1
ace2	ba5	7NXC	1	rpk	free	505	Y	H	1	-1.58574	-2.23119	-0.645444	-3.47541	-2.43399	1.04142	ACE2	0
ace2	ba5	7NXC	1	af2	cons	339	G	D	1	-0.12308	-2.47115	-2.34807	0	0	0	ACE2	0
ace2	ba5	7NXC	1	af2	cons	371	S	F	1	-1.82992	-0.919932	0.909986	0	0	0	ACE2	0
ace2	ba5	7NXC	1	af2	cons	373	S	P	1	-2.84378	-1.98019	0.863595	0	0	0	ACE2	0
ace2	ba5	7NXC	1	af2	cons	375	S	F	1	-0.578343	-0.0512041	0.527139	0	0	0	ACE2	0
ace2	ba5	7NXC	1	af2	cons	376	T	A	1	-1.55539	-2.34732	-0.791933	0	0	0	ACE2	0
ace2	ba5	7NXC	1	af2	cons	405	D	N	1	-3.47399	0.932994	4.40698	0	0.000265343	0.000265343	ACE2	0
ace2	ba5	7NXC	1	af2	cons	408	R	S	1	0.249974	-0.390035	-0.64001	0	0	0	ACE2	0
ace2	ba5	7NXC	1	af2	cons	417	K	N	1	-2.63856	-0.340368	2.29819	-4.78014	-0.000420284	4.77972	ACE2	1
ace2	ba5	7NXC	1	af2	cons	440	N	K	1	-0.0443255	-0.319829	-0.275504	0	0	0	ACE2	0
ace2	ba5	7NXC	1	af2	cons	446	G	G	0	-2.29821	0.956574	3.25478	-1.73208	0	1.73208	ACE2	1
ace2	ba5	7NXC	1	af2	cons	452	L	R	1	-3.0348	-2.78886	0.245939	0	0	0	ACE2	0
ace2	ba5	7NXC	1	af2	cons	477	S	N	1	-0.521999	1.05309	1.57509	0.0702253	0.055085	-0.0151403	ACE2	0
ace2	ba5	7NXC	1	af2	cons	478	T	K	1	0.71832	4.82377	4.10544	0	4.27878	4.27878	ACE2	1
ace2	ba5	7NXC	1	af2	cons	484	E	A	1	-0.756729	-0.0539894	0.70274	-0.00298523	0	0.00298523	ACE2	0
ace2	ba5	7NXC	1	af2	cons	486	F	V	1	0.20493	2.15497	1.95004	-7.36141	-2.37932	4.98209	ACE2	1
ace2	ba5	7NXC	1	af2	cons	493	Q	Q	0	-4.63877	-1.47553	3.16324	-2.59359	0	2.59359	ACE2	1
ace2	ba5	7NXC	1	af2	cons	496	G	G	0	-0.845195	-2.41679	-1.57159	-0.235059	0	0.235059	ACE2	0
ace2	ba5	7NXC	1	af2	cons	498	Q	R	1	-0.540334	1.55654	2.09687	-1.04979	-2.26459	-1.21481	ACE2	0
ace2	ba5	7NXC	1	af2	cons	501	N	Y	1	-3.04806	0.00833192	3.05639	-1.65806	-3.09629	-1.43824	ACE2	-1
ace2	ba5	7NXC	1	af2	cons	505	Y	H	1	-2.60218	-0.14289	2.45929	-4.04408	0.331953	4.37603	ACE2	1
ace2	ba5	7NXC	1	af2	free	339	G	D	1	-0.507599	-2.31809	-1.81049	0	0	0	ACE2	0
ace2	ba5	7NXC	1	af2	free	371	S	F	1	-2.2196	-1.85672	0.362881	0	0	0	ACE2	0
ace2	ba5	7NXC	1	af2	free	373	S	P	1	-2.74611	-2.99019	-0.244076	0	0	0	ACE2	0
ace2	ba5	7NXC	1	af2	free	375	S	F	1	-0.704061	2.30929	3.01335	0	-3.82974e-06	-3.82974e-06	ACE2	0
ace2	ba5	7NXC	1	af2	free	376	T	A	1	-1.96032	-1.63111	0.32921	0	0	0	ACE2	0
ace2	ba5	7NXC	1	af2	free	405	D	N	1	-3.46539	1.23394	4.69932	0	0.0198388	0.0198388	ACE2	0
ace2	ba5	7NXC	1	af2	free	408	R	S	1	0.113055	-0.565549	-0.678604	0	0	0	ACE2	0
ace2	ba5	7NXC	1	af2	free	417	K	N	1	-3.64054	-0.451954	3.18858	-7.15329	-0.00472531	7.14857	ACE2	1
ace2	ba5	7NXC	1	af2	free	440	N	K	1	-0.0824945	-0.684026	-0.601531	0	0.000886227	0.000886227	ACE2	0
ace2	ba5	7NXC	1	af2	free	446	G	G	0	-3.67704	-0.234836	3.4422	-2.05144	0	2.05144	ACE2	1
ace2	ba5	7NXC	1	af2	free	452	L	R	1	-3.53234	-3.669	-0.136664	0	0	0	ACE2	0
ace2	ba5	7NXC	1	af2	free	477	S	N	1	-0.537886	0.256997	0.794883	0.0478018	0.143625	0.0958232	ACE2	0
ace2	ba5	7NXC	1	af2	free	478	T	K	1	0.893759	-0.473798	-1.36756	0	-1.8207	-1.8207	ACE2	-1
ace2	ba5	7NXC	1	af2	free	484	E	A	1	-0.58038	-1.04147	-0.461093	-0.0331926	0	0.0331926	ACE2	0
ace2	ba5	7NXC	1	af2	free	486	F	V	1	-0.332392	2.90769	3.24008	-7.79607	0	7.79607	ACE2	1
ace2	ba5	7NXC	1	af2	free	493	Q	Q	0	-3.15064	-3.1122	0.0384406	-0.978965	0	0.978965	ACE2	0
ace2	ba5	7NXC	1	af2	free	496	G	G	0	-1.4125	-2.19653	-0.784038	-0.867367	0	0.867367	ACE2	0
ace2	ba5	7NXC	1	af2	free	498	Q	R	1	-1.66941	-3.70497	-2.03556	-0.605848	-5.44481	-4.83896	ACE2	-1
ace2	ba5	7NXC	1	af2	free	501	N	Y	1	-2.99157	-0.465745	2.52582	-2.27336	-0.395032	1.87833	ACE2	1
ace2	ba5	7NXC	1	af2	free	505	Y	H	1	-1.85626	-1.95285	-0.0965939	-3.16493	-0.00807436	3.15686	ACE2	1
ace2	ba5	7V89	1	rpk	cons	339	G	D	1	0.684122	-3.38633	-4.07045	0	0	0	ACE2	0
ace2	ba5	7V89	1	rpk	cons	371	S	F	1	-3.05727	0.57072	3.62799	0	0	0	ACE2	0
ace2	ba5	7V89	1	rpk	cons	373	S	P	1	0.334436	-0.549155	-0.883591	0	0	0	ACE2	0
ace2	ba5	7V89	1	rpk	cons	375	S	F	1	-0.613822	-0.581096	0.0327261	0	0	0	ACE2	0
ace2	ba5	7V89	1	rpk	cons	376	T	A	1	-2.39832	-0.713791	1.68453	0	0	0	ACE2	0
ace2	ba5	7V89	1	rpk	cons	405	D	N	1	-3.97848	-2.16411	1.81437	0	0	0	ACE2	0
ace2	ba5	7V89	1	rpk	cons	408	R	S	1	0.98335	-0.976776	-1.96013	0	0	0	ACE2	0
ace2	ba5	7V89	1	rpk	cons	417	K	N	1	0.874735	0.895959	0.0212242	0	0	0	ACE2	0
ace2	ba5	7V89	1	rpk	cons	440	N	K	1	-2.65569	1.84255	4.49824	0	0	0	ACE2	0
ace2	ba5	7V89	1	rpk	cons	446	N	N	0	-4.1365	-3.97344	0.163061	0	0	0	ACE2	0
ace2	ba5	7V89	1	rpk	cons	452	L	R	1	-3.64233	-4.44315	-0.80082	0	0	0	ACE2	0
ace2	ba5	7V89	1	rpk	cons	477	S	N	1	-1.08825	-0.323171	0.765084	0	0	0	ACE2	0
ace2	ba5	7V89	1	rpk	cons	478	C	C	0	0.568565	0.23461	-0.333955	0	0	0	ACE2	0
ace2	ba5	7V89	1	rpk	cons	484	E	A	1	-0.039463	0.969468	1.00893	-0.771407	-1.46284	-0.691438	ACE2	0
ace2	ba5	7V89	1	rpk	cons	486	C	C	0	0.122033	0.279068	0.157035	-0.0006749	-0.000828415	-0.000153515	ACE2	0
ace2	ba5	7V89	1	rpk	cons	493	Y	Y	0	-1.05037	-1.36518	-0.314809	-0.189513	-0.123878	0.0656358	ACE2	0
ace2	ba5	7V89	1	rpk	cons	496	Q	Q	0	0.23153	0.462924	0.231393	-2.1434	-2.13373	0.00967364	ACE2	0
ace2	ba5	7V89	1	rpk	cons	498	Q	R	1	0.149498	0.79216	0.642663	-4.03926	-4.11065	-0.0713898	ACE2	0
ace2	ba5	7V89	1	rpk	cons	501	N	Y	1	0.0446491	2.05823	2.01358	-0.00109032	-0.660231	-0.659141	ACE2	0
ace2	ba5	7V89	1	rpk	cons	505	Y	H	1	-0.606909	-2.60728	-2.00037	0	0	0	ACE2	0
ace2	ba5	7V89	1	rpk	free	339	G	D	1	0.289563	-3.76519	-4.05475	0	0	0	ACE2	0
ace2	ba5	7V89	1	rpk	free	371	S	F	1	-3.21513	-0.525573	2.68955	0	0	0	ACE2	0
ace2	ba5	7V89	1	rpk	free	373	S	P	1	-1.35187	-2.44311	-1.09124	0	0	0	ACE2	0
ace2	ba5	7V89	1	rpk	free	375	S	F	1	-0.772692	-1.11344	-0.340744	0	0	0	ACE2	0
ace2	ba5	7V89	1	rpk	free	376	T	A	1	-2.44845	-0.33036	2.11809	0	0	0	ACE2	0
ace2	ba5	7V89	1	rpk	free	405	D	N	1	-4.18303	-3.05435	1.12868	0	0	0	ACE2	0
ace2	ba5	7V89	1	rpk	free	408	R	S	1	-1.87183	-2.54142	-0.669584	0	0	0	ACE2	0
ace2	ba5	7V89	1	rpk	free	417	K	N	1	0.979376	0.509597	-0.469779	0	0	0	ACE2	0
ace2	ba5	7V89	1	rpk	free	440	N	K	1	-3.16723	-2.5112	0.656026	0	0	0	ACE2	0
ace2	ba5	7V89	1	rpk	free	446	N	N	0	-4.7066	-3.5955	1.11111	0	0	0	ACE2	0
ace2	ba5	7V89	1	rpk	free	452	L	R	1	-5.36151	-4.62488	0.736621	0	0	0	ACE2	0
ace2	ba5	7V89	1	rpk	free	477	S	N	1	-1.45975	-0.242233	1.21752	0	0	0	ACE2	0
ace2	ba5	7V89	1	rpk	free	478	C	C	0	1.42358	0.297938	-1.12564	0	0	0	ACE2	0
ace2	ba5	7V89	1	rpk	free	484	E	A	1	-1.40198	0.899512	2.30149	-2.36943	-1.76679	0.602641	ACE2	0
ace2	ba5	7V89	1	rpk	free	486	C	C	0	0.267874	0.0060281	-0.261846	-0.0292202	-0.00862782	0.0205924	ACE2	0
ace2	ba5	7V89	1	rpk	free	493	Y	Y	0	-2.45798	-1.82383	0.634147	-0.254433	-0.302126	-0.0476935	ACE2	0
ace2	ba5	7V89	1	rpk	free	496	Q	Q	0	-0.890039	-0.900354	-0.0103149	-2.44781	-2.22381	0.223996	ACE2	0
ace2	ba5	7V89	1	rpk	free	498	Q	R	1	0.331085	0.411907	0.080822	-3.53239	-4.46454	-0.93215	ACE2	0
ace2	ba5	7V89	1	rpk	free	501	N	Y	1	-1.13496	-0.126576	1.00839	-1.78386	-0.0077499	1.77611	ACE2	1
ace2	ba5	7V89	1	rpk	free	505	Y	H	1	-3.12689	-3.42541	-0.298522	0	0	0	ACE2	0
ace2	ba5	7V89	1	af2	cons	339	G	D	1	-0.0993221	-2.44398	-2.34466	0	0	0	ACE2	0
ace2	ba5	7V89	1	af2	cons	371	S	F	1	-1.85521	-0.918202	0.937007	0	0	0	ACE2	0
ace2	ba5	7V89	1	af2	cons	373	S	P	1	-2.68921	-1.9864	0.702804	0	0	0	ACE2	0
ace2	ba5	7V89	1	af2	cons	375	S	F	1	-0.754052	0.115408	0.869461	0	0	0	ACE2	0
ace2	ba5	7V89	1	af2	cons	376	T	A	1	-1.56276	-2.31061	-0.747857	0	0	0	ACE2	0
ace2	ba5	7V89	1	af2	cons	405	D	N	1	-3.49721	0.954632	4.45184	0	0	0	ACE2	0
ace2	ba5	7V89	1	af2	cons	408	R	S	1	0.267915	-0.415642	-0.683556	0	0	0	ACE2	0
ace2	ba5	7V89	1	af2	cons	417	K	N	1	-3.37247	-0.024713	3.34776	-5.01799	0	5.01799	ACE2	1
ace2	ba5	7V89	1	af2	cons	440	N	K	1	-0.0494391	-0.99838	-0.948941	0	0	0	ACE2	0
ace2	ba5	7V89	1	af2	cons	446	G	G	0	-1.77565	0.513683	2.28934	-0.269829	0	0.269829	ACE2	0
ace2	ba5	7V89	1	af2	cons	452	L	R	1	-3.06017	-2.81818	0.241993	0	0	0	ACE2	0
ace2	ba5	7V89	1	af2	cons	477	S	N	1	-0.468403	0.244971	0.713374	0.0514868	-0.948299	-0.999786	ACE2	0
ace2	ba5	7V89	1	af2	cons	478	T	K	1	0.73758	4.00126	3.26368	0	4.71756	4.71756	ACE2	1
ace2	ba5	7V89	1	af2	cons	484	E	A	1	-0.747155	-0.577308	0.169848	0	0	0	ACE2	0
ace2	ba5	7V89	1	af2	cons	486	F	V	1	0.386318	2.07237	1.68605	-6.20367	-2.17387	4.0298	ACE2	1
ace2	ba5	7V89	1	af2	cons	493	Q	Q	0	-2.62749	-2.65692	-0.0294314	-0.975947	0	0.975947	ACE2	0
ace2	ba5	7V89	1	af2	cons	496	G	G	0	-0.934955	-0.376381	0.558573	-0.406862	0.0492525	0.456114	ACE2	0
ace2	ba5	7V89	1	af2	cons	498	Q	R	1	-1.09209	-0.032447	1.05964	-2.2911	0.59978	2.89088	ACE2	1
ace2	ba5	7V89	1	af2	cons	501	N	Y	1	-2.63708	0.150017	2.7871	-1.52768	0.807816	2.33549	ACE2	1
ace2	ba5	7V89	1	af2	cons	505	Y	H	1	-2.23195	-1.86017	0.371775	-2.69615	4.63146e-05	2.69619	ACE2	1
ace2	ba5	7V89	1	af2	free	339	G	D	1	-0.532732	-2.48256	-1.94982	0	0	0	ACE2	0
ace2	ba5	7V89	1	af2	free	371	S	F	1	-1.9897	-2.29362	-0.303914	0	0	0	ACE2	0
ace2	ba5	7V89	1	af2	free	373	S	P	1	-3.01146	-2.61789	0.393564	0	0	0	ACE2	0
ace2	ba5	7V89	1	af2	free	375	S	F	1	-0.56781	2.14603	2.71384	0	0	0	ACE2	0
ace2	ba5	7V89	1	af2	free	376	T	A	1	-2.03278	-2.44606	-0.413284	0	0	0	ACE2	0
ace2	ba5	7V89	1	af2	free	405	D	N	1	-3.57851	1.08333	4.66184	0	0	0	ACE2	0
ace2	ba5	7V89	1	af2	free	408	R	S	1	0.253418	-0.564688	-0.818106	-2.26361e-07	0	2.26361e-07	ACE2	0
ace2	ba5	7V89	1	af2	free	417	K	N	1	-1.88502	-0.920471	0.964552	-2.56504	0.0583244	2.62336	ACE2	1
ace2	ba5	7V89	1	af2	free	440	N	K	1	-0.117042	-0.785452	-0.66841	0	0	0	ACE2	0
ace2	ba5	7V89	1	af2	free	446	G	G	0	-3.44728	-0.264073	3.18321	-1.45637	0	1.45637	ACE2	1
ace2	ba5	7V89	1	af2	free	452	L	R	1	-3.05428	-2.14495	0.90933	0	-0.0506756	-0.0506756	ACE2	0
ace2	ba5	7V89	1	af2	free	477	S	N	1	-0.490906	-0.613183	-0.122277	0.0439893	-0.322181	-0.36617	ACE2	0
ace2	ba5	7V89	1	af2	free	478	T	K	1	0.758487	-0.725283	-1.48377	0	-1.94721	-1.94721	ACE2	-1
ace2	ba5	7V89	1	af2	free	484	E	A	1	-0.300422	-1.34982	-1.0494	-0.017613	0	0.017613	ACE2	0
ace2	ba5	7V89	1	af2	free	486	F	V	1	-0.974011	2.69161	3.66562	-8.21921	-2.64286	5.57635	ACE2	1
ace2	ba5	7V89	1	af2	free	493	Q	Q	0	-2.66055	-3.79093	-1.13038	-0.892743	0	0.892743	ACE2	0
ace2	ba5	7V89	1	af2	free	496	G	G	0	-1.60709	-2.43572	-0.828633	-0.143373	0.101131	0.244504	ACE2	0
ace2	ba5	7V89	1	af2	free	498	Q	R	1	-1.05586	-2.51953	-1.46367	-0.721106	-3.64667	-2.92557	ACE2	-1
ace2	ba5	7V89	1	af2	free	501	N	Y	1	-2.82958	-1.9373	0.892281	-1.42456	-3.36912	-1.94456	ACE2	-1
ace2	ba5	7V89	1	af2	free	505	Y	H	1	-3.11652	-1.82758	1.28894	-4.30982	-0.0620157	4.2478	ACE2	1
ace2	ba5	7V89	2	rpk	cons	339	G	D	1	1.40444	-2.89314	-4.29757	0	0	0	ACE2	0
ace2	ba5	7V89	2	rpk	cons	371	S	F	1	-2.40322	2.16635	4.56957	0	0	0	ACE2	0
ace2	ba5	7V89	2	rpk	cons	373	S	P	1	-0.0861026	-1.68811	-1.60201	0	0	0	ACE2	0
ace2	ba5	7V89	2	rpk	cons	375	S	F	1	-0.962628	0.00465542	0.967283	0	0	0	ACE2	0
ace2	ba5	7V89	2	rpk	cons	376	T	A	1	-2.60665	-0.464102	2.14255	0	0	0	ACE2	0
ace2	ba5	7V89	2	rpk	cons	405	D	N	1	-1.18657	-2.5781	-1.39153	0	0	0	ACE2	0
ace2	ba5	7V89	2	rpk	cons	408	R	S	1	3.5331	-1.78544	-5.31853	0	0	0	ACE2	0
ace2	ba5	7V89	2	rpk	cons	417	K	N	1	3.87281	2.24179	-1.63101	0	0	0	ACE2	0
ace2	ba5	7V89	2	rpk	cons	440	N	K	1	-2.12018	0.407006	2.52719	0	0	0	ACE2	0
ace2	ba5	7V89	2	rpk	cons	446	N	N	0	-2.06002	-1.7241	0.335916	0	0	0	ACE2	0
ace2	ba5	7V89	2	rpk	cons	452	L	R	1	-4.19825	-4.21395	-0.0156967	0	0	0	ACE2	0
ace2	ba5	7V89	2	rpk	cons	477	S	N	1	-1.7962	0.294775	2.09097	0	0	0	ACE2	0
ace2	ba5	7V89	2	rpk	cons	478	C	C	0	1.32963	1.34923	0.0196057	0	0	0	ACE2	0
ace2	ba5	7V89	2	rpk	cons	484	E	A	1	0.346533	1.9313	1.58477	-3.55722	-0.20452	3.3527	ACE2	1
ace2	ba5	7V89	2	rpk	cons	486	C	C	0	0.170413	0.245208	0.074795	-0.0131994	-0.0119839	0.00121557	ACE2	0
ace2	ba5	7V89	2	rpk	cons	493	Y	Y	0	-0.174737	-0.267365	-0.0926279	-0.359365	-0.20528	0.154085	ACE2	0
ace2	ba5	7V89	2	rpk	cons	496	Q	Q	0	-1.148	-0.958057	0.189941	-2.21335	-2.21976	-0.00641642	ACE2	0
ace2	ba5	7V89	2	rpk	cons	498	Q	R	1	2.30273	3.06973	0.766996	-1.01233	-3.91653	-2.9042	ACE2	-1
ace2	ba5	7V89	2	rpk	cons	501	N	Y	1	-0.230811	2.42188	2.65269	0.11077	-0.548553	-0.659323	ACE2	0
ace2	ba5	7V89	2	rpk	cons	505	Y	H	1	0.965095	-1.8985	-2.86359	0	0	0	ACE2	0
ace2	ba5	7V89	2	rpk	free	339	G	D	1	0.313521	-3.08411	-3.39763	0	0	0	ACE2	0
ace2	ba5	7V89	2	rpk	free	371	S	F	1	-2.83148	-0.316863	2.51462	0	0	0	ACE2	0
ace2	ba5	7V89	2	rpk	free	373	S	P	1	-1.7087	-2.81568	-1.10698	0	0	0	ACE2	0
ace2	ba5	7V89	2	rpk	free	375	S	F	1	-0.566298	-1.29344	-0.727138	0	0	0	ACE2	0
ace2	ba5	7V89	2	rpk	free	376	T	A	1	-2.27659	-1.56427	0.712321	0	0	0	ACE2	0
ace2	ba5	7V89	2	rpk	free	405	D	N	1	-3.79196	-2.97355	0.818412	0	0	0	ACE2	0
ace2	ba5	7V89	2	rpk	free	408	R	S	1	-1.38196	-1.93953	-0.55757	0	0	0	ACE2	0
ace2	ba5	7V89	2	rpk	free	417	K	N	1	-0.287878	1.83121	2.11909	0	0	0	ACE2	0
ace2	ba5	7V89	2	rpk	free	440	N	K	1	-3.36813	-2.95657	0.411563	0	0	0	ACE2	0
ace2	ba5	7V89	2	rpk	free	446	N	N	0	-2.71629	-3.16085	-0.44456	0	0	0	ACE2	0
ace2	ba5	7V89	2	rpk	free	452	L	R	1	-4.85774	-5.06927	-0.211522	0	0	0	ACE2	0
ace2	ba5	7V89	2	rpk	free	477	S	N	1	-1.54741	0.377636	1.92505	0	0	0	ACE2	0
ace2	ba5	7V89	2	rpk	free	478	C	C	0	0.706055	1.06894	0.362882	0	0	0	ACE2	0
ace2	ba5	7V89	2	rpk	free	484	E	A	1	-1.14008	-0.339123	0.800959	-3.64541	-3.28603	0.359378	ACE2	0
ace2	ba5	7V89	2	rpk	free	486	C	C	0	0.0917852	-0.299413	-0.391198	-0.0066566	-0.00804742	-0.00139082	ACE2	0
ace2	ba5	7V89	2	rpk	free	493	Y	Y	0	-1.81162	-2.16156	-0.349942	-2.01739	-0.431825	1.58557	ACE2	1
ace2	ba5	7V89	2	rpk	free	496	Q	Q	0	-1.61134	-0.872107	0.739233	-2.25885	-0.630362	1.62849	ACE2	1
ace2	ba5	7V89	2	rpk	free	498	Q	R	1	1.42503	0.717943	-0.707092	-2.15498	-6.93411	-4.77913	ACE2	-1
ace2	ba5	7V89	2	rpk	free	501	N	Y	1	-1.03898	0.695251	1.73424	-1.70904	-3.16611	-1.45707	ACE2	-1
ace2	ba5	7V89	2	rpk	free	505	Y	H	1	-3.94033	-3.16187	0.778462	0	0	0	ACE2	0
ace2	ba5	7V89	2	af2	cons	339	G	D	1	0.011039	-2.44827	-2.45931	0	0	0	ACE2	0
ace2	ba5	7V89	2	af2	cons	371	S	F	1	-1.82851	-0.947415	0.881093	0	0	0	ACE2	0
ace2	ba5	7V89	2	af2	cons	373	S	P	1	-2.85103	-1.97065	0.880373	0	0	0	ACE2	0
ace2	ba5	7V89	2	af2	cons	375	S	F	1	-0.562299	0.112134	0.674433	0	0	0	ACE2	0
ace2	ba5	7V89	2	af2	cons	376	T	A	1	-1.55072	-2.30498	-0.754257	0	0	0	ACE2	0
ace2	ba5	7V89	2	af2	cons	405	D	N	1	-3.50823	0.983496	4.49173	0	-1.31194e-06	-1.31194e-06	ACE2	0
ace2	ba5	7V89	2	af2	cons	408	R	S	1	0.265325	-0.403138	-0.668463	0	0	0	ACE2	0
ace2	ba5	7V89	2	af2	cons	417	K	N	1	-3.33042	-0.0767321	3.25368	-5.03388	0	5.03388	ACE2	1
ace2	ba5	7V89	2	af2	cons	440	N	K	1	-0.0421126	-1.00118	-0.959063	0	0	0	ACE2	0
ace2	ba5	7V89	2	af2	cons	446	G	G	0	-1.54173	-0.308182	1.23355	-0.0620365	0	0.0620365	ACE2	0
ace2	ba5	7V89	2	af2	cons	452	L	R	1	-3.02584	-3.00501	0.0208263	0	0	0	ACE2	0
[truncated: 178,719 more rows]

## Sheet: 5C
% cells		NK92MI			Cas1-CAR-NK			293T-hACE2
	No protein	0.91	0.55	0.76	11.3	1.04	1.33	1.1	2.11	0.87
	His-SWT	1.12	0.23	0.68	68.2	44.4	44.1	86.2	86.1	90
	His-Somicron	0.91	0.63	0.87	14.2	0	8.17	83.4	79.7	89.7
MFI cells		NK92MI			Cas1-CAR-NK			293T-hACE2
	No protein	265	398	320	520	721	521	489	893	475
	His-SWT	263	404	475	1144	1447	1016	7846	16733	10670
	His-Somicron	261	406	339	465	741	723	10655	19472	11445

## Sheet: 6
Therapeutic Entity	Type	Barnes Class	Complexes	Complex Count	ba1_heat	ba2_heat	ba5_heat	ba1_expt	ba2_expt	ba5_expt
REGN10933	Antibody	1	6XDG_1	1	1.25	1.75	1.75	0	0	0
CV30	Antibody	1	6XE1_1	1	0.375	1.875	2	0
STE90-C11	Antibody	1	7B3O_1	1	2.625	1.75	3.625
B38	Antibody	1	7BZ5_1	1	2.125	2.25	2.5
P5A-3C8	Antibody	1	7CHP_1	1	2.25	2.25	3
P22A-1D1	Antibody	1	7CHS_1	1	2	1.5	2.375
P4A1	Antibody	1	7CJF_1	1	1.125	2.25	2.125
BD-813	Antibody	1	7EY0_1	1	0.75	1.375	0.875		1
COVA2-04	Antibody	1	7JMO_1	1	0.125	0.625	0.5
C102	Antibody	1	7K8M_1	1	0.75	1.25	1.375
C1A-C2	Antibody	1	7KFX_1	1	2.875	3.625	2.625
C1A-F10	Antibody	1	7KFY_1	1	1.875	2.375	2.25
LY-CoV488	Antibody	1	7KMH_1	1	1.125	1.5	1.875
LY-CoV481	Antibody	1	7KMI_1	1	0.875	0.875	1.25
910-30	Antibody	1	7KS9_1	1	1.75	0.75	1.5
BG4-25	Antibody	1	7M6D_2	1	0.875	1.5	1.125	1	1	1
CB6	Antibody	1	7C01_1;7C01_2	2	1.75	2.6875	1.5625	0	0	0
P2C-1F11	Antibody	1	7CDI_1;7E8M_1	2	0.5	1.375	1.4375	1	1	1
BD-604	Antibody	1	7CH4_1;7CHF_2	2	1.4375	1.9375	1.1875	1
P5A-1D2	Antibody	1	7CHO_1;7CHO_2	2	-0.0625	0.75	0.6875
P2B-1A10	Antibody	1	7CZQ_1;7CZQ_2	2	1.75	2.125	1
P5A-1B8_2B	Antibody	1	7CZR_1;7CZR_2	2	0.25	0.9375	1.4375
P5A-3A1	Antibody	1	7D0C_1;7D0C_2	2	-0.1875	1.0625	0.5625
2B11	Antibody	1	7E5Y_1;7E5Y_2	2	-0.375	1.0625	1.5625
BG1-22	Antibody	1	7M6F_1;7M6F_2	2	-0.375	0.5625	0.3125
B1-182.1	Antibody	1	7MLZ_1;7MM0_1	2	0.6875	1.125	1.1875
COVOX-40	Antibody	1	7ND3_1;7ND6_1	2	2.25	1.6875	2.125	1	1
CC12.1	Antibody	1	6XC2_1;6XC2_2;6XC3_1	3	2.04167	2.54167	2.25
P5A-1B8_3B	Antibody	1	7CZS_1;7CZS_2;7CZS_3	3	0.458333	0.708333	1.20833
C1A-B12	Antibody	1	7KFV_1;7KFV_2;7KFV_3	3	3.5	2.875	2.29167
C1A-B3	Antibody	1	7KFW_1;7KFW_2;7KFW_3	3	2.08333	2.66667	1.54167
3D11	Antibody	1	7KQE_1;7KQE_2;7KQE_3;7M7B_1	4	0.1875	0.71875	0.71875
A23-58.1	Antibody	1	7LRS_1;7LRT_1;7LRT_2;7LRT_3	4	-0.03125	0.25	1.375
P5C3	Antibody	1	7P40_1;7P40_2;7P40_3;7PHG_1	4	0.78125	0.78125	1.75
CC12.3	Antibody	1	6XC4_1;6XC4_2;6XC7_1;7KN6_1;7KN7_1	5	0.25	0.55	0.55
C105	Antibody	1	6XCM_1;6XCM_2;6XCN_1;6XCN_2;6XCN_3	5	1.075	1.725	2.425
S2E12	Antibody	1	7K45_1;7K4N_1;7K4N_2;7K4N_3;7R6X_3	5	0.8	1.075	1.375
WCSL 129	Antibody	1	7MZI_1;7MZJ_1;7MZJ_3;7MZK_2;7MZK_3	5	0.025	0.85	1.8
COVOX-253	Antibody	1	7BEN_2;7BEN_3;7ORA_1;7ORA_4;7ORB_1;7ORB_4	6	0.1875	0.416667	1.375	1
COVOX-222	Antibody	1	7NX6_2;7NX7_2;7NX8_2;7NX9_1;7NXA_1;7NXB_1;7OR9_2	7	0.0714286	1.08929	1.41071	1	1	1
CV07-250	Antibody	2	6XKQ_1	1	2.625	2.25	2.25
P2C-1A3	Antibody	2	7CDJ_1	1	0	0.125	0.75
CT-P59	Antibody	2	7CM4_1	1	-0.125	0.5	0.75	0	0	0
P5A-3C12_1B	Antibody	2	7D0B_1	1	0.875	1.125	0.875
MW01	Antibody	2	7DJZ_1	1	0	2	2.5
MW05	Antibody	2	7DK0_1	1	1.25	1.75	0.5
CA521	Antibody	2	7E23_1	1	0.625	0.125	-0.125
BD-771	Antibody	2	7EY5_2	1	0.5	0	0	1	1
COVA2-39	Antibody	2	7JMP_1	1	-0.375	0.375	0.5
S2H14	Antibody	2	7JX3_1	1	1.375	1.25	1	0
C104	Antibody	2	7K8U_1	1	0.25	0.625	0.5
298	Antibody	2	7K9Z_2	1	0.375	0.5	1.375
CR3022-B6	Antibody	2	7KZB_1	1	0.5	0.625	0.625
H4	Antibody	2	7L58_1	1	0	0.125	-0.25
DH1041	Antibody	2	7LAA_1	1	0.25	0.125	-0.375
DH1043	Antibody	2	7LJR_1	1	0.25	0.125	0.625
REGN10989	Antibody	2	7M42_2	1	0.375	0.125	1.25
COVOX-253H165L	Antibody	2	7NDB_1	1	0.625	-0.125	1.125
S2D106	Antibody	2	7R7N_1	1	-0.125	0.125	-0.375	0
P2B-1A1	Antibody	2	7CZP_1;7CZP_2	2	2.25	2.75	3.75
P5A-2G9	Antibody	2	7CZT_1;7CZT_2	2	-0.375	0.5625	0.5
P5A-1B6_2B	Antibody	2	7CZU_1;7CZU_2	2	1	1.3125	0.75
P5A-2F11_2B	Antibody	2	7CZY_1;7CZY_2	2	0.25	0.0625	0.5625
P5A-3C12_2B	Antibody	2	7D0D_1;7D0D_2	2	1.125	1.375	1
BD-623	Antibody	2	7E7Y_1;7E7Y_2	2	-0.3125	-0.625	1.0625
15033	Antibody	2	7KLG_1;7KLG_2	2	1.8125	2.1875	2
CV05-163	Antibody	2	7LOP_2;7LOP_4	2	0.4375	0.625	0.75
BG7-20	Antibody	2	7M6H_1;7M6H_2	2	-0.375	0	0.3125
BG1-24	Antibody	2	7M6I_1;7M6I_2	2	0.25	0.75	0.5625
SARS2-38	Antibody	2	7MKL_1;7MKM_1	2	0	0	-0.25
P5A-1B6_3B	Antibody	2	7CZV_1;7CZV_2;7CZV_3	3	1.58333	1.79167	1.45833
P5A-1B9	Antibody	2	7CZX_1;7CZX_2;7CZX_3	3	0.458333	0.541667	1.125
P5A-2F11_3B	Antibody	2	7CZZ_1;7CZZ_2;7CZZ_3	3	-0.0416667	0.208333	0.791667
13G9	Antibody	2	7E3K_1;7E3K_2;7E3K_3	3	1	1.70833	2
58G6	Antibody	2	7E3L_1;7E3L_2;7E3L_3	3	0.0833333	0.708333	1.33333
C121	Antibody	2	7K8X_1;7K8X_2;7K8Y_1	3	-0.208333	0.0416667	0.708333
C144	Antibody	2	7K90_1;7K90_2;7K90_3	3	0.0833333	0.541667	0.5	0	0	0
2B04	Antibody	2	7K9H_1;7K9H_2;7K9I_1	3	-0.125	0.25	0.791667
Nb6	Antibody	2	7KKK_1;7KKK_2;7KKK_3	3	2.75	2.625	1.95833
mNb6	Antibody	2	7KKL_1;7KKL_2;7KKL_3	3	3.16667	2.375	2.04167
LY-CoV555	Antibody	2	7KMG_1;7KMG_2;7L3N_1	3	1.25	1.54167	0.375
C051	Antibody	2	7R8N_1;7R8N_2;7R8N_3	3	-0.833333	-0.291667	0.125
C548	Antibody	2	7R8O_1;7R8O_2;7R8O_3	3	0.416667	0.458333	0.208333
VH ab8	Antibody	2	7MJH_1;7MJH_2;7MJH_3;7MJI_1	4	-0.03125	-0.34375	0.65625
BD-368-2	Antibody	2	7CHC_2;7CHE_2;7CHF_1;7CHH_1;7CHH_2;7CHH_3	6	0.395833	0.479167	0.4375	0
C002	Antibody	2	7K8S_1;7K8S_2;7K8S_3;7K8T_1;7K8T_2;7K8T_3	6	0.625	0.5	0.625
S2H13	Antibody	2	7JV2_1;7JV4_1;7JV4_2;7JV4_3;7JV6_1;7JV6_2;7JV6_3	7	-0.321429	0.0357143	0.232143	0
HB27	Antibody	2	7CWT_2;7CWT_4;7CWT_5;7CYH_1;7CYP_1;7CYP_2;7CYP_3;7E5S_1	8	0.328125	0.671875	0.828125
3C1	Antibody	2	7DCC_1;7DCC_2;7DCC_3;7DCX_1;7DCX_2;7DCX_3;7DD2_1;7DD2_2;7DD8_1	9	-0.347222	0.569444	0.486111
2H2	Antibody	2	7DK4_1;7DK4_2;7DK4_3;7DK5_1;7DK6_1;7DK6_2;7DK7_1;7DK7_2;7DK7_3	9	0.541667	0.902778	0.222222		1
15033-7	Antibody	2	7KLH_1;7KLH_2;7KMK_1;7KMK_2;7KML_1;7KML_2;7KML_3;7KXJ_1;7KXJ_2;7KXJ_3;7KXK_1;7KXK_2;7KXK_3	13	1.07692	1.16346	1.14423
P17	Antibody	2	7CWL_1;7CWL_2;7CWL_3;7CWM_1;7CWM_2;7CWM_3;7CWN_1;7CWN_3;7CWN_6;7CWO_1;7CWU_2;7CWU_4;7CWU_6;7E5R_3;7E5R_6;7E5R_8;7E5S_4;7E5S_8	18	0.215278	-0.215278	0.201389
S2M11	Antibody	2	7K43_1;7K43_2;7K43_3;7LXY_1;7LXY_3;7LXY_6;7LXZ_2;7LXZ_4;7LXZ_6;7LY2_2;7LY2_3;7LY2_6;7N8H_1;7N8H_4;7N8H_6;7SO9_1;7SO9_4;7SO9_6	18	0.548611	0.9375	0.0555556
REGN10987	Antibody	3	6XDG_2	1	-1	-1.125	-1.125	0	1	1
P2B-2F6	Antibody	3	7BWJ_1	1	0.125	1	0.5	0	1	1
FC08	Antibody	3	7DX4_1	1	0.125	0.875	1.125	1	1	1
6D6	Antibody	3	7EAN_1	1	-0.25	0	0
BD-744	Antibody	3	7EY0_2	1	0	0	0.125	1	1	1
BD-667	Antibody	3	7EY4_1	1	0	-0.125	-0.25
BD-821	Antibody	3	7EY5_1	1	0.375	1.125	0.875
BD-804	Antibody	3	7EYA_1	1	0.875	0.25	1.125	1	1	1
52	Antibody	3	7K9Z_1	1	0	0.875	1.25
CV38-142	Antibody	3	7LM8_2	1	0.125	0.125	0
47D1	Antibody	3	7MF1_1	1	0.625	0.625	0.375
G32R7	Antibody	3	7N64_1	1	X	X	X
CV07-270	Antibody	3	6XKP_1;6XKP_2	2	0.125	0.9375	0.875
47D11	Antibody	3	7AKD_1;7AKD_2	2	0.8125	0.8125	0.6875
7D6	Antibody	3	7EAM_1;7EAM_2	2	0	0	0
BD-812	Antibody	3	7EZV_1;7EZV_2	2	0.9375	1.1875	1.1875	1	1	1
C110	Antibody	3	7K8V_1;7K8V_2	2	-0.1875	0.25	-0.125	0
C119	Antibody	3	7K8W_1;7K8W_2	2	0.375	1	0.625
C135	Antibody	3	7K8Z_1;7K8Z_2	2	-0.0625	-0.25	-0.125	0	1
BG7-15	Antibody	3	7M6G_1;7M6G_2	2	-0.125	-0.375	-0.625		1	1
S2H97	Antibody	3	7M7W_1;7M7W_3	2	0	0	0	1	1	1
LY-CoV1404	Antibody	3	7MMO_1;7MMO_2	2	-0.5625	0.125	0.125	1	1	1
C032	Antibody	3	7R8M_1;7R8M_2	2	-0.75	-0.75	-0.5
N-612-017	Antibody	3	7S0C_1;7S0C_2	2	0.0625	0.5	0.375
BG10-19	Antibody	3	7M6E_1;7M6E_2;7M6E_3	3	-0.166667	-0.0416667	-0.416667
XG005	Antibody	3	7V26_1;7V26_2;7V26_3	3	-0.958333	-0.583333	-0.666667
XG014	Antibody	3	7V2A_1;7V2A_2;7V2A_3	3	-0.208333	0	0.0833333
COVOX-45	Antibody	3	7BEL_2;7BEL_3;7ORA_2;7ORA_3	4	0	0	0
2H04	Antibody	3	7K9J_1;7K9J_2;7K9J_3;7K9K_1	4	-0.09375	-0.03125	-0.0625
S309	Antibody	3	6WPS_1;6WPS_2;6WPS_3;6WPT_1;6WPT_2;7BEP_1;7BEP_4;7JX3_2;7L0N_1;7L0N_4;7R6W_1;7R6X_1;7SOB_1;7SOB_3;7SOB_6;7SOC_1	16	-0.15625	-0.0703125	0	1	1	1
CR3014-C8	Antibody	4	7KZB_2	1	-0.375	1.5	1.625
REGN10985	Antibody	4	7M42_1	1	0.25	0.625	0.625
CV2-75	Antibody	4	7M3I_1;7M3I_2	2	0.1875	-0.0625	0.0625
RBD-chAb15	Antibody	4	7EH5_2;7EH5_3;7EH5_5	3	-0.125	-0.583333	-0.0833333
DH1047	Antibody	4	7LD1_1;7LD1_2;7LD1_3	3	-0.166667	0.833333	0.916667	1
C118	Antibody	4	7RKV_1;7RKV_2;7RKV_3	3	0	1.04167	1.29167
MW06	Antibody	4	7DPM_1;7DPM_2;7DPM_3;7DPM_4	4	0.1875	-0.03125	0.34375
S2A4	Antibody	4	7JVA_1;7JVC_1;7JVC_2;7JVC_3	4	0.5	0.59375	0.53125	0
COVA1-16	Antibody	4	7JMW_1;7LM8_1;7LQ7_2;7LQ7_3;7LQ7_5	5	-0.025	0.725	0.95	1
S2X259	Antibody	4	7M7W_2;7M7W_4;7RA8_1;7RA8_2;7RA8_3;7RAL_1	6	-0.125	0.979167	1.02083	1
S304	Antibody	4	7JW0_1;7JW0_2;7JW0_3;7JX3_3;7L0N_2;7L0N_3;7R6X_2	7	-0.160714	0	-0.0357143	1
EY6A	Antibody	4	6ZCZ_2;6ZDG_1;6ZDG_2;6ZDG_3;6ZDH_1;6ZDH_2;6ZDH_3;6ZER_1;6ZER_2;6ZER_3;6ZFO_1;6ZFO_2;7NX6_1;7NX7_1;7NX8_1;7NX9_2;7NXA_2;7NXB_2	18	-0.0138889	0.0138889	0	1
H014	Antibody	4	7CAC_1;7CAH_1;7CAI_1;7CAI_2;7CAK_1;7CAK_2;7CAK_3;7CWN_2;7CWN_4;7CWN_5;7CWS_2;7CWS_3;7CWS_6;7E5R_1;7E5R_5;7E5R_7;7E5S_5;7E5S_7	18	-0.118056	0.1875	0.326389	0
CR3022	Antibody	4	6W41_1;6XC3_2;6XC7_2;6YLA_1;6YLA_2;6YM0_1;6YOR_1;6YOR_2;6YZ7_1;6YZ7_2;6Z2M_1;6Z2M_3;6ZH9_1;6ZLR_1;6ZLR_2;6ZLR_3;7A5R_1;7A5R_2;7A5S_1;7A5S_2;7LOP_1;7LOP_3;7M6D_1;7R8L_1	24	-0.114583	0.25	0.28125
8D2	Antibody	NTD	7DZX_1	1	X	X	X
CM25	Antibody	NTD	7M8J_1	1	X	X	X
C12C9	Antibody	NTD	7N62_1	1	X	X	X
P008_056	Antibody	NTD	7NTC_1	1	X	X	X
N11	Antibody	NTD	7E7X_1;7E7X_2	2	X	X	X
4A8	Antibody	NTD	7C2L_1;7C2L_2;7C2L_3	3	X	X	X
2490	Antibody	NTD	7DZY_1;7DZY_2;7DZY_3	3	X	X	X
DH1052	Antibody	NTD	7LAB_1;7LAB_2;7LAB_3	3	X	X	X
DH1050.1	Antibody	NTD	7LCN_1;7LCN_2;7LCN_3	3	X	X	X
N-612-014	Antibody	NTD	7S0D_1;7S0D_2;7S0D_3	3	X	X	X
S2L20	Antibody	NTD	7N8H_2;7N8H_3;7N8H_5;7N8I_1;7SO9_2;7SO9_3;7SO9_5;7SOA_1;7SOB_2;7SOB_4;7SOB_5;7SOD_1	12	X	X	X
N-612-004	Antibody	Other	7S0E_1	1	X	X	X
VHH E	Nanobody/Sybody	1	7B14_1;7KN5_1;7KN5_4;7KSG_1;7KSG_2;7KSG_3	6	0.375	0.770833	0.8125
SR4	Nanobody/Sybody	2	7C8V_1	1	1.125	1	0.375
MR17	Nanobody/Sybody	2	7C8W_1	1	-0.875	-0.5	-1.25
MR17-K99Y	Nanobody/Sybody	2	7CAN_1	1	0.375	-0.125	0.125
MR17-SR31	Nanobody/Sybody	2	7D30_1;7D30_2	2	-0.125	0.0625	-0.25
Nb20	Nanobody/Sybody	2	7JVB_1;7JVB_2	2	1.125	0.875	0.875
Ty1	Nanobody/Sybody	2	6ZXN_1;6ZXN_2;6ZXN_3	3	-0.125	-0.0416667	0.583333
WNb-2	Nanobody/Sybody	2	7LDJ_1;7LDJ_2;7LDJ_3;7LDJ_4	4	1.875	2.40625	1.46875
Nb21	Nanobody/Sybody	2	7MDW_1;7MEJ_1;7N9A_1;7N9B_1;7N9B_2	5	-0.175	-0.35	0.05
H11-H4	Nanobody/Sybody	2	6ZBP_1;6ZCZ_1;6ZH9_2;6ZHD_1;6ZHD_2;6ZHD_3	6	0.791667	1.25	0.375
Sb23	Nanobody/Sybody	2	7A25_1;7A25_2;7A25_3;7A29_1;7A29_2;7A29_3	6	-0.125	-0.229167	-0.0208333
C5	Nanobody/Sybody	2	7OAN_1;7OAN_2;7OAN_3;7OAO_1;7OAU_1;7OAU_2	6	0	0.458333	0.666667
Sb45	Nanobody/Sybody	2	7KGJ_1;7KLW_2;7N0G_1;7N0G_2;7N0G_3;7N0H_1;7N0H_2	7	0.214286	0.589286	0.535714
H11-D4	Nanobody/Sybody	2	6YZ5_1;6YZ7_3;6YZ7_4;6Z2M_2;6Z2M_4;6Z43_1;6Z43_2;6Z43_3	8	1.10938	1.04688	0.34375
Sb#15	Nanobody/Sybody	2	7P77_1;7P77_2;7P77_6;7P78_1;7P78_2;7P78_3;7P79_1;7P79_2;7P79_3	9	0.680556	0.555556	0.138889
NM1230	Nanobody/Sybody	3	7B27_1;7B27_2	2	0.4375	0.5	0.25
Nb12	Nanobody/Sybody	3	7MY3_1;7MY3_2;7MY3_3	3	-0.208333	-0.416667	0
SR31	Nanobody/Sybody	4	7D2Z_1	1	-0.25	-0.125	0
Nb34	Nanobody/Sybody	4	7N9E_1	1	-0.5	-0.375	-0.375
NM1226	Nanobody/Sybody	4	7NKT_1	1	-0.25	0	0.625
Nb30	Nanobody/Sybody	4	7MY2_1;7MY2_2;7MY2_3	3	0.0416667	0.791667	0.291667
Nb17	Nanobody/Sybody	4	7ME7_1;7N9T_1;7N9T_2;7N9T_3	4	-0.03125	0.03125	-0.28125
n3113	Nanobody/Sybody	4	7VNB_1;7VNC_1;7VND_1;7VND_2;7VNE_1;7VNE_2;7VNE_3	7	0.1875	0.291667	0.125
LCB1	Other	2	7JZL_1;7JZL_2;7JZL_3;7JZU_1	4	1.84375	2.375	2.3125
LCB3	Other	2	7JZM_1;7JZN_1;7JZN_2;7JZN_3	4	0.375	1.53125	1.21875

## Sheet: S2
ResID	ranked_0	ranked_1	ranked_2	ranked_3	ranked_4
1	64.24	60.6	46.24	62.99	41.69
2	66.63	69.74	31.78	66.94	28.91
3	68.92	69.34	42.07	65.57	40.44
4	66.48	66.04	52.93	70.25	48.34
5	70.38	63.69	44.39	65.95	43.07
6	73.33	66.82	42.03	64.93	45.08
7	69.51	61.04	49.51	61.54	43.73
8	66.43	61.44	45.58	59.44	46.24
9	64.79	60.62	45.79	57.56	45.43
10	63.2	58.64	53.92	57.49	51.89
11	62.31	57.29	56.32	58.74	53.55
12	65.95	60.78	61.54	61.72	57.23
13	64.98	59.9	63.06	61.74	61.16
14	68.26	64.5	71.3	68.99	66.32
15	82.83	79.56	84.99	82.9	79.52
16	86.16	82.72	88.23	86.17	84.08
17	88.82	85.38	90.39	89.26	87.47
18	87.36	84.97	90.57	88.9	87.74
19	85.32	83.08	89.46	87.32	87.11
20	83.04	81.33	87.8	85.23	84.86
21	86.23	84.58	89.86	86.86	86.25
22	87.79	85.92	90.92	86.95	87.1
23	87.33	85.96	89.16	86.48	86.11
24	86.03	84.57	87.67	83.57	83.83
25	88.05	88.24	88.85	84.57	83
26	88.14	86.32	87.94	82.23	80.05
27	87.71	87.69	87.44	81.49	78.99
28	96	94.89	91.06	85.41	83.8
29	97.3	96.65	89.66	83	80.4
30	98.46	97.79	89.56	82.46	80.61
31	98.61	98.05	89.5	82.39	82.5
32	98.42	97.71	85.36	79.01	79.54
33	98	97.43	86.12	80.31	79.07
34	98.34	97.72	89.92	86.01	86.25
35	97.35	96.53	91.59	85.85	86.79
36	96.35	95.55	93.26	90.64	89.88
37	95.32	94.09	94.62	93.27	92.05
38	93.92	92.5	93.94	92.82	90.76
39	91.53	89.54	92	91.58	89.77
40	90.51	88	90.43	89.48	87.58
41	87.69	84.31	87.29	86.58	84.09
42	88.82	86.65	88.73	88.2	85.94
43	87.07	83.47	88.26	85.74	84.1
44	86.41	82.9	87.77	86.24	84.3
45	84.26	80.1	84.33	83.49	82.21
46	81.2	76.48	80.03	77.87	79.62
47	77.02	73.06	78.21	76.64	76.59
48	72.62	69.1	76.82	74.04	76.13
49	71.7	68.64	75.2	72.84	74.71
50	65.11	66.16	70.68	67.71	70.98
51	63.12	61.7	70.97	68.79	70.79
52	62.93	62.23	64.59	63.09	64.45
53	58.73	57.53	54.2	56.91	52.87
54	55.4	52.41	60.06	57.6	53.16
55	55.22	56.67	60.46	62.59	57.79
56	69.67	70.38	65.29	70.66	66.71
57	80.71	79.08	78.39	81.71	75.2
58	87.59	85.62	88.33	87.37	85.93
59	90.14	88.65	90.9	89.62	88.29
60	91.03	89.78	91.92	91.09	89.92
61	92.82	90.93	93.13	92.19	91.23
62	88.81	86.91	90.97	89.63	88.28
63	85.66	83.39	88.86	88.7	86.85
64	82.48	79.01	87.65	86.37	84.17
65	77.12	74.3	82.66	82.08	79.78
66	76.05	72.59	82.06	81.35	79.63
67	79.83	76.33	83.44	82.57	81.97
68	81.16	77.2	83.26	82.27	80.82
69	81.4	77.14	82.23	81.19	80.51
70	79.89	75.36	82.79	80.86	81.53
71	82.9	79.99	84.81	84.17	82.18
72	84.52	81.62	85.05	85.14	83.26
73	88.66	86.21	88.42	88.27	86.85
74	88.7	85.41	89.49	88.21	86.04
75	90.71	89.42	90.99	90.27	88.31
76	93.38	91.49	92.96	91.78	90.74
77	96	94.55	95	93.67	93.27
78	96.01	94.84	95.25	93.4	93.09
79	97.89	96.9	95.7	93.61	92.48
80	97.41	96.79	94.35	91.02	91.13
81	98.58	98.2	94	89.79	90.26
82	98.32	97.75	92.6	87.41	88.65
83	98.38	97.96	91.83	86.06	88.59
84	97.7	97.42	89.98	83.65	87.61
85	96.31	95.91	88.91	83.88	87.26
86	96.66	96.29	88.96	83.69	86.09
87	98.09	97.59	90.97	85.99	87.68
88	97.29	96.5	92.1	88.03	89.2
89	96.3	95.63	91.54	87.09	87.38
90	98.09	97.46	93.82	88.5	88.87
91	98.1	97.19	94.24	90.32	91.07
92	96.83	96.11	93.84	89.28	90.21
93	96.76	95.57	93.86	90.1	88.41
94	94.72	93.97	91.07	83.59	84.49
95	96.66	96.03	92.21	83.1	84.59
96	96.41	95.64	91.11	74.56	73.75
97	97.06	95.9	89.02	77.79	79.34
98	97.88	95.85	89.03	79.06	82.73
99	98.48	97.86	89.52	82.19	83.53
100	97.7	97.01	90.69	79.66	82.24
101	98.29	97.63	89.95	77.54	79.91
102	98.62	98.18	87.52	77.02	79.31
103	98.67	98.31	87.45	78.42	81.95
104	98.68	98.27	91.08	87	88.05
105	98.38	97.9	92.31	88.22	89.53
106	97.73	97.12	94.05	91.61	91.3
107	96.75	95.91	93.05	90.9	90.66
108	95.23	94.26	91.91	90.01	88.74
109	94.25	93.36	91.85	90.23	90.03
110	95.53	94.22	93.86	92.7	92.04
111	94.07	92.4	93.6	92.6	91.64
112	94.24	93.28	94.41	93.67	92.62
113	93.38	92.46	93.42	92.52	91.98
114	94.66	93.77	93.91	92.42	92.14
115	93.97	92.65	92.89	91.33	91.5
116	94.93	94.05	92.77	91.21	91.35
117	94.44	93.87	91.7	89.55	90.35
118	95.19	94.41	90.62	88.09	88.95
119	95.06	94.56	89.42	85.63	86.95
120	95.85	94.98	88.85	83.61	85.83
121	94.28	93.64	88.47	82.18	85.49
122	94.51	93.97	88.09	81.88	84.22
123	96.07	94.95	89.33	81.6	83.33
124	96.26	96.33	87.45	78.74	83
125	96.37	95.81	85.64	76.92	76.59
126	94.51	94.44	81.49	72.15	70.41
127	93.7	92.8	82.87	70.67	67.52
128	92.95	93.48	82.74	70.56	63.19
129	96.78	96.01	82.31	71.01	64.72
130	97.52	96.9	79.97	65.98	63.48
131	97.14	96.65	82.71	68.27	65
132	98.26	97.67	84.8	73.13	75.71
133	98.48	98.08	86.34	74.38	76.81
134	98.6	98.1	85.62	72.55	77.98
135	98.58	98.15	86.33	73.5	78.35
136	97.84	97.04	84.65	71.19	74.82
137	96.85	95.74	83.91	67.87	71.24
138	96.72	95.65	82.06	64.02	69.7
139	93.93	93.04	80.15	60.16	62.7
140	96.05	95.42	80.13	65.29	63.75
141	97.76	97.07	76.26	64.1	63.57
142	97.65	97.12	72.57	63.65	63.98
143	97.98	97.39	68.08	63.17	63.04
144	97.48	96.68	59.52	55.6	54.65
145	96.13	94.63	57.16	52.86	52.12
146	97.64	96.69	49.15	51.87	51.37
147	97.6	96.52	53.93	50.25	55.57
148	96.96	95.95	56.55	40.93	55.23
149	97.11	96.09	62.61	46.85	56.54
150	95.65	94.73	61.28	46.62	55.56
151	95.11	94.52	62.36	51.13	55.66
152	93.71	93.42	65.33	53.24	56.24
153	94.31	94.04	66.45	57.29	60.55
154	95.15	93.85	64.73	57.9	60.91
155	95	94.67	65.11	59.22	61.04
156	92.22	91.87	60.58	56.56	59.95
157	89.26	90.25	64.14	64.8	63.55
158	89.84	89.6	61.1	64.01	60.12
159	89.92	90.64	58.97	59.94	61.88
160	90.22	90.61	57.55	57.36	60.51
161	90.57	89.64	61.72	59.18	63.97
162	91.06	90.65	59.57	60.12	63.51
163	88.56	88.37	55.13	55.34	59.11
164	90.9	90.72	52.49	52.4	57.28
165	89.86	89.93	50.78	50.22	51.6
166	90.93	91.22	52.12	55.25	55.06
167	91.56	91.04	57.41	55.21	51.16
168	93.3	92.23	62.95	60.99	60.1
169	95.77	94.87	69.54	60.33	59.55
170	95.88	94.99	70.25	58.73	61.01
171	96.95	96.41	75.14	63.55	63.81
172	96.55	95.66	73.7	62.8	63.34
173	98.11	97.54	80.46	68.67	67.64
174	97.84	97.2	80.02	67.89	67.84
175	97.84	97.34	78.94	67.85	67.93
176	97.99	97.01	81.05	69.32	70.31
177	96.31	95.79	84.42	74.39	75.56
178	97.83	97.37	86.86	76.51	79.68
179	96.84	96.84	85.94	73.72	77.5
180	94.67	94.99	86.18	73.7	79.22
181	95.21	94.92	82.06	67.81	79.24
182	94.6	95.08	75.18	65.36	81.13
183	95.05	94.9	68.92	54.76	76.19
184	93.92	93.54	66.89	54.89	75.62
185	94.34	94.21	72.46	61.48	74.45
186	96.37	96.08	79.59	68.15	80.91
187	97.01	96.97	87.02	80.85	85.11
188	97.51	97.07	90.11	85.71	87.86
189	97.4	97.03	92.52	89.23	89.95
190	97.28	96.61	93.31	90.32	90.67
191	97.27	96.31	94.37	91.7	92.11
192	96.37	95.41	94.76	92.96	93.05
193	96.69	95.49	95.45	93.84	93.72
194	94.9	93.73	94.49	93.39	92.77
195	95.75	94.14	95.02	94.03	93.08
196	92.94	91.25	92.53	91.75	91.02
197	89.43	88.18	90.15	88.14	87.16
198	76.82	77.24	77.21	78.21	75.82
199	75.95	74.89	62.92	67.34	61.1
200	66.58	64.35	61.73	65.07	62.43
201	70.03	67.31	62.54	65.64	61.36
202	73.84	69.69	71.69	72.6	69.46
203	77.95	74.69	72.15	71.57	70.35
204	81.88	79.2	81.64	79.76	78.08
205	85.38	82	86.33	84.28	81.9
206	84.63	80.35	85.22	84.04	81.92
207	81.59	75.72	79.79	78.03	77.03
208	70.56	64.64	74.98	73.64	72.5
209	67.69	62.46	64.49	66.99	64.29
210	60.68	57.1	53.44	57.97	53.91
211	63.82	58.33	51.41	57.38	51.87
212	67.07	58.78	49.67	60.52	50.59
213	75.05	66.2	52.98	64.13	50.81
214	75.26	67.39	53.23	60.63	51.22
215	73.95	68.05	58.39	64.69	56.71
216	75.79	73.35	58.19	69.15	50.9
217	78.45	74.72	61.43	74.41	57.89
218	78.35	77.39	53.89	70.06	53.43
219	78.95	78.32	57.79	72.32	57.86
220	80.95	77.39	52.88	69.12	55.42
221	72.74	71.76	47.17	65.83	46.54
222	72.25	67.44	48.85	58.48	46.52
